# Supplementary material for: Underexplored and growing economic costs of invasive alien trees
Source: Sci Rep. 2023 Jun 2;13:8945. doi: 10.1038/s41598-023-35802-4 (PMC10238485; doi:10.1038/s41598-023-35802-4)
Supplement: Supplementary file 1 — Supplementary Information. [file 41598_2023_35802_MOESM1_ESM.xlsx]

## Sheet: Manuscript_Info
Title: Underexplored and growing economic costs of invasive alien trees
Authors: Romina D. Fernandez1*, Philip J. Haubrock2,3,4*#, Ross N. Cuthbert5#, Gustavo Heringer6,7, Melina Kourantidou8, Emma J. Hudgins9, Elena Angulo10, Christophe A. Diagne11, Franck Courchamp12, Martin A. Nuñez13
1Instituto de Ecología Regional, Universidad Nacional de Tucumán-CONICET, CC. 34, 4107 Yerba Buena, Tucumán, Argentina. E-mail address: romi.d.fernandez@gmail.com
2Department of River Ecology and Conservation, Senckenberg Research Institute and Natural History Museum Frankfurt, Clamecystr. 12, 63571 Gelnhausen, Germany. E-mail address: Phillip.haubrock@senckenberg.de
3CAMB, Center for Applied Mathematics and Bioinformatics, Gulf University for Science and Technology, Kuwait.
4Faculty of Fisheries and Protection of Waters, South Bohemian Research Center of Aquaculture and Biodiversity of Hydrocenoses, University of South Bohemia in České Budějovice, Zátiší 728/II, 389 25 Vodňany, Czech Republic.
5Institute for Global Food Security, School of Biological Sciences, Queen’s University Belfast, Belfast BT9 5DL, United Kingdom. E-mail address: rossnoelcuthbert@gmail.com
6Department of Ecology and Conservation, Institute of Natural Sciences, Universidade Federal de Lavras - UFLA, Lavras, Minas Gerais 37200-900, Brazil. E-mail address: gustavoheringer@hotmail.com
7Nürtingen-Geislingen University (HfWU), Schelmenwasen 4-8, 72622 Nürtingen, Germany
8Department of Sociology, Environmental and Business Economics, University of Southern Denmark, Degnevej 14, 6705, Esbjerg Ø, Denmark, E-mail address: mkour@sam.sdu.dk
9Department of Biology, Carleton University, Ottawa, Ontario, Canada, K1S 5B6. E-mail address: emma.hudgins@mail.mcgill.ca
10Estación Biológica de Doñana (CSIC), Avda. Americo Vespucio 26, 41096 Sevilla, Spain. E-mail address: elenaanguloaguado@gmail.com
11CBGP, Institut Agro, IRD,Univ Montpellier, CIRAD, INRAE, 755 avenue du campus Agropolis, 34988 Montferrier-sur-Lez, Cedex, France. E-mail address: christophe.diagne@ird.fr
12Université Paris-Saclay, CNRS, AgroParisTech, Ecologie Systématique Evolution, 91405, Orsay, France. E-mail address: franck.courchamp@cnrs.fr
13Department of Biology and Biochemistry, University of Houston, TX, USA. E-mail address: nunezm@gmail.com
*Correspondence: Romina D. Fernandez and Philip J. Haubrock
#equal contribution

## Sheet: Table S1
InvaCost_ID	Cost_ID	Repository	Reference_ID	Reference_title	Authors	Abstract	Publication_year	Language	Type_of_material	Previous_materials	Availability	Kingdom	Phylum	Class	Order	Family	Genus	Species	Subspecies	Common_name	Environment	Environment_IAS	HabitatVerbatim	Habitat	urbanArea	protectedArea	Island	Geographic_region	Official_country	State|Province|Administrative_area	Location	Spatial_scale	Period_of_estimation	Time_range	Probable_starting_year	Probable_ending_year	Probable_starting_year_adjusted	Probable_ending_year_adjusted	Occurrence	Raw_cost_estimate_original_currency	Min_Raw_cost_estimate_original_currency	Max_Raw_cost_estimate_original_currency	Raw_cost_estimate_2017_USD_exchange_rate	Raw_cost_estimate_2017_USD_PPP	Cost_estimate_per_year_original_currency	Cost_estimate_per_year_2017_USD_exchange_rate	Cost_estimate_per_year_2017_USD_PPP	Currency	Applicable_year
IC_2.1_884	NE885	TC	SP_29	Actuaciones de control de especies invasoras. Memoria Anual 2014	Generalitat Valenciana- Consellería d'Infraestructures- Territori i Medi Ambient- Dirección General el Medio Natural		2015	Spanish	Official report	NA	Yes	Plantae	Tracheophyta	Magnoliopsida	Fabales	Fabaceae	Acacia	Acacia cyclops		Coastal wattle	Terrestrial	Terrestrial	Marine dunes	5	other	NA	N	Europe	Spain	Valencia	Guardamar del Segura	Site	2014	Year	2014	2014	2014	2014	One-time	1024			1408.56	1600.74	1024	1408.56	1600.74	EUR	2014
IC_2.1_912	NE913	TC	SP_29	Actuaciones de control de especies invasoras. Memoria Anual 2014	Generalitat Valenciana- Consellería d'Infraestructures- Territori i Medi Ambient- Dirección General el Medio Natural		2015	Spanish	Official report	NA	Yes	Plantae	Tracheophyta	Magnoliopsida	Fabales	Fabaceae	Acacia	Acacia cyclops		NA	Terrestrial	Terrestrial	Marhslands - river - dry riverbed		other	NA	N	Europe	Spain	Valencia	Orihuela	Site	2014	Year	2014	2014	2014	2014	One-time	3072			4225.68	4802.21	3072	4225.68	4802.21	EUR	2014
IC_2.1_981	NE982	TC	SP_29	Actuaciones de control de especies invasoras. Memoria Anual 2014	Generalitat Valenciana- Consellería d'Infraestructures- Territori i Medi Ambient- Dirección General el Medio Natural		2015	Spanish	Official report	NA	Yes	Plantae	Tracheophyta	Magnoliopsida	Fabales	Fabaceae	Acacia	Acacia cyclops		NA	Terrestrial	Terrestrial	Marine and continental cliffs		other	NA	N	Europe	Spain	Valencia	Peniscola	Site	2014	Year	2014	2014	2014	2014	One-time	384			528.21	600.276	384	528.21	600.276	EUR	2014
IC_2.1_1007	NE1008	TC	SP_29	Actuaciones de control de especies invasoras. Memoria Anual 2014	Generalitat Valenciana- Consellería d'Infraestructures- Territori i Medi Ambient- Dirección General el Medio Natural		2015	Spanish	Official report	NA	Yes	Plantae	Tracheophyta	Magnoliopsida	Fabales	Fabaceae	Acacia	Acacia cyclops		NA	Terrestrial	Terrestrial	Shrubland & Forests		other	NA	N	Europe	Spain	Valencia	Benissa	Site	2014	Year	2014	2014	2014	2014	One-time	256			352.14	400.184	256	352.14	400.184	EUR	2014
IC_2.1_1008	NE1009	TC	SP_29	Actuaciones de control de especies invasoras. Memoria Anual 2014	Generalitat Valenciana- Consellería d'Infraestructures- Territori i Medi Ambient- Dirección General el Medio Natural		2015	Spanish	Official report	NA	Yes	Plantae	Tracheophyta	Magnoliopsida	Fabales	Fabaceae	Acacia	Acacia cyclops		NA	Terrestrial	Terrestrial	Shrubland & Forests		other	NA	N	Europe	Spain	Valencia	Calpe	Site	2014	Year	2014	2014	2014	2014	One-time	307.2			422.568	480.221	307.2	422.568	480.221	EUR	2014
IC_2.1_1009	NE1010	TC	SP_29	Actuaciones de control de especies invasoras. Memoria Anual 2014	Generalitat Valenciana- Consellería d'Infraestructures- Territori i Medi Ambient- Dirección General el Medio Natural		2015	Spanish	Official report	NA	Yes	Plantae	Tracheophyta	Magnoliopsida	Fabales	Fabaceae	Acacia	Acacia cyclops		NA	Terrestrial	Terrestrial	Shrubland & Forests		other	NA	N	Europe	Spain	Valencia	Teulada	Site	2014	Year	2014	2014	2014	2014	One-time	2944			4049.61	4602.12	2944	4049.61	4602.12	EUR	2014
IC_2.1_1131	NE1137	TC	SP_24	Actuaciones de control de especies invasoras. Memoria Anual 2010	Generalitat Valenciana- Consellería d'Infraestructures- Territori i Medi Ambient- Dirección General el Medio Natural		2011	Spanish	Official report	NA	Yes	Plantae	Tracheophyta	Magnoliopsida	Fabales	Fabaceae	Acacia	Acacia cyclops		Western Coastal Wattle	Terrestrial	Terrestrial	Dune ecosystem	5	other	N	N	Europe	Spain	Valencia	Elche/Guardamar	Site	2008	Year	2008	2008	2008	2008	One-time	3328			5572.53	5219.85	3328	5572.53	5219.85	EUR	2008
IC_2.1_1132	NE1138	TC	SP_24	Actuaciones de control de especies invasoras. Memoria Anual 2010	Generalitat Valenciana- Consellería d'Infraestructures- Territori i Medi Ambient- Dirección General el Medio Natural		2011	Spanish	Official report	NA	Yes	Plantae	Tracheophyta	Magnoliopsida	Fabales	Fabaceae	Acacia	Acacia cyclops		Western Coastal Wattle	Terrestrial	Terrestrial	Dune ecosystem	5	other	N	N	Europe	Spain	Valencia	Elche/Guardamar	Site	2009	Year	2009	2009	2009	2009	One-time	1664			2651.77	2645.95	1664	2651.77	2645.95	EUR	2009
IC_2.1_1134	NE1140	TC	SP_24	Actuaciones de control de especies invasoras. Memoria Anual 2010	Generalitat Valenciana- Consellería d'Infraestructures- Territori i Medi Ambient- Dirección General el Medio Natural		2011	Spanish	Official report	NA	Yes	Plantae	Tracheophyta	Magnoliopsida	Fabales	Fabaceae	Acacia	Acacia cyclops		Western Coastal Wattle	Terrestrial	Terrestrial	Dune ecosystem	5	other	N	N	Europe	Spain	Valencia	Elche	Site	2010	Year	2010	2010	2010	2010	One-time	1326.08			1976.2	2050.49	1326.08	1976.2	2050.49	EUR	2010
IC_2.1_1135	NE1141	TC	SP_24	Actuaciones de control de especies invasoras. Memoria Anual 2010	Generalitat Valenciana- Consellería d'Infraestructures- Territori i Medi Ambient- Dirección General el Medio Natural		2011	Spanish	Official report	NA	Yes	Plantae	Tracheophyta	Magnoliopsida	Fabales	Fabaceae	Acacia	Acacia cyclops		Western Coastal Wattle	Terrestrial	Terrestrial	Dune ecosystem	5	other	N	N	Europe	Spain	Valencia	Guardamar del Segura	Site	2010	Year	2010	2010	2010	2010	One-time	396.8			591.335	613.563	396.8	591.335	613.563	EUR	2010
IC_2.1_1136	NE1142	TC	SP_24	Actuaciones de control de especies invasoras. Memoria Anual 2010	Generalitat Valenciana- Consellería d'Infraestructures- Territori i Medi Ambient- Dirección General el Medio Natural		2011	Spanish	Official report	NA	Yes	Plantae	Tracheophyta	Magnoliopsida	Fabales	Fabaceae	Acacia	Acacia cyclops		Western Coastal Wattle	Terrestrial	Terrestrial	Dune ecosystem	5	other	N	N	Europe	Spain	Valencia	Torrevieja	Site	2010	Year	2010	2010	2010	2010	One-time	76.8			114.452	118.754	76.8	114.452	118.754	EUR	2010
IC_2.1_1291	NE1298	TC	SP_25	Actuaciones de control de especies invasoras. Memoria Anual 2011	Generalitat Valenciana- Consellería d'Infraestructures- Territori i Medi Ambient- Dirección General el Medio Natural		2012	Spanish	Official report	NA	Yes	Plantae	Tracheophyta	Magnoliopsida	Fabales	Fabaceae	Acacia	Acacia cyclops		NA	Terrestrial	Terrestrial	Dune ecosystem		other	NA	N	Europe	Spain	Valencia	Elche	Site	2011	Year	2011	2011	2011	2011	One-time	1100.8			1669.73	1679.75	1100.8	1669.73	1679.75	EUR	2011
IC_2.1_1325	NE1332	TC	SP_25	Actuaciones de control de especies invasoras. Memoria Anual 2011	Generalitat Valenciana- Consellería d'Infraestructures- Territori i Medi Ambient- Dirección General el Medio Natural		2012	Spanish	Official report	NA	Yes	Plantae	Tracheophyta	Magnoliopsida	Fabales	Fabaceae	Acacia	Acacia cyclops		coastal wattle	Terrestrial	Terrestrial	Shrubland & Forests		other	N	N	Europe	Spain	Valencia	Calpe	Site	2011	Year	2011	2011	2011	2011	One-time	896			1359.08	1367.24	896	1359.08	1367.24	EUR	2011
IC_2.1_1326	NE1333	TC	SP_25	Actuaciones de control de especies invasoras. Memoria Anual 2011	Generalitat Valenciana- Consellería d'Infraestructures- Territori i Medi Ambient- Dirección General el Medio Natural		2012	Spanish	Official report	NA	Yes	Plantae	Tracheophyta	Magnoliopsida	Fabales	Fabaceae	Acacia	Acacia cyclops		coastal wattle	Terrestrial	Terrestrial	Shrubland & Forests		other	N	N	Europe	Spain	Valencia	Torrevieja	Site	2011	Year	2011	2011	2011	2011	One-time	184.32			279.583	281.26	184.32	279.583	281.26	EUR	2011
IC_2.1_1412	NE1419	TC	SP_27	Actuaciones de control de especies invasoras. Memoria Anual 2012	Generalitat Valenciana- Consellería d'Infraestructures- Territori i Medi Ambient- Dirección General el Medio Natural		2013	Spanish	Official report	NA	Yes	Plantae	Tracheophyta	Magnoliopsida	Fabales	Fabaceae	Acacia	Acacia cyclops		NA	Terrestrial	Terrestrial	Dune ecosystem	5	other	NA	N	Europe	Spain	Valencia	Elche	Site	2012	Year	2012	2012	2012	2012	One-time	1126.4			1545.05	1730.38	1126.4	1545.05	1730.38	EUR	2012
IC_2.1_1413	NE1420	TC	SP_27	Actuaciones de control de especies invasoras. Memoria Anual 2012	Generalitat Valenciana- Consellería d'Infraestructures- Territori i Medi Ambient- Dirección General el Medio Natural		2013	Spanish	Official report	NA	Yes	Plantae	Tracheophyta	Magnoliopsida	Fabales	Fabaceae	Acacia	Acacia cyclops		NA	Terrestrial	Terrestrial	Dune ecosystem	5	other	NA	N	Europe	Spain	Valencia	Guardamar del Segura	Site	2012	Year	2012	2012	2012	2012	One-time	7769.6			10657.3	11935.7	7769.6	10657.3	11935.7	EUR	2012
IC_2.1_1437	NE1444	TC	SP_27	Actuaciones de control de especies invasoras. Memoria Anual 2012	Generalitat Valenciana- Consellería d'Infraestructures- Territori i Medi Ambient- Dirección General el Medio Natural		2013	Spanish	Official report	NA	Yes	Plantae	Tracheophyta	Magnoliopsida	Fabales	Fabaceae	Acacia	Acacia cyclops		NA	Terrestrial	Terrestrial	Marshlands - rivers - dry riverbed		other	NA	N	Europe	Spain	Valencia	Sagunto	Site	2012	Year	2012	2012	2012	2012	One-time	870.4			1193.9	1337.11	870.4	1193.9	1337.11	EUR	2012
IC_2.1_1491	NE1498	TC	SP_27	Actuaciones de control de especies invasoras. Memoria Anual 2012	Generalitat Valenciana- Consellería d'Infraestructures- Territori i Medi Ambient- Dirección General el Medio Natural		2013	Spanish	Official report	NA	Yes	Plantae	Tracheophyta	Magnoliopsida	Fabales	Fabaceae	Acacia	Acacia cyclops		NA	Terrestrial	Terrestrial	Marine and continental cliffs		other	NA	N	Europe	Spain	Valencia	Orihuela	Site	2012	Year	2012	2012	2012	2012	One-time	1664			2282.46	2556.24	1664	2282.46	2556.24	EUR	2012
IC_2.1_1596	NE1603	TC	SP_28	Actuaciones de control de especies invasoras. Memoria Anual 2013	Generalitat Valenciana- Consellería d'Infraestructures- Territori i Medi Ambient- Dirección General el Medio Natural		2014	Spanish	Official report	NA	Yes	Plantae	Tracheophyta	Magnoliopsida	Fabales	Fabaceae	Acacia	Acacia cyclops		NA	Terrestrial	Terrestrial	Dune ecosystem	5	other	NA	N	Europe	Spain	Valencia	Elche	Site	2013	Year	2013	2013	2013	2013	One-time	435.2			608.174	678.603	435.2	608.174	678.603	EUR	2013
IC_2.1_1597	NE1604	TC	SP_28	Actuaciones de control de especies invasoras. Memoria Anual 2013	Generalitat Valenciana- Consellería d'Infraestructures- Territori i Medi Ambient- Dirección General el Medio Natural		2014	Spanish	Official report	NA	Yes	Plantae	Tracheophyta	Magnoliopsida	Fabales	Fabaceae	Acacia	Acacia cyclops		NA	Terrestrial	Terrestrial	Dune ecosystem	5	other	NA	N	Europe	Spain	Valencia	Guardamar del Segura	Site	2013	Year	2013	2013	2013	2013	One-time	384			536.624	598.768	384	536.624	598.768	EUR	2013
IC_2.1_1598	NE1605	TC	SP_28	Actuaciones de control de especies invasoras. Memoria Anual 2013	Generalitat Valenciana- Consellería d'Infraestructures- Territori i Medi Ambient- Dirección General el Medio Natural		2014	Spanish	Official report	NA	Yes	Plantae	Tracheophyta	Magnoliopsida	Fabales	Fabaceae	Acacia	Acacia cyclops		NA	Terrestrial	Terrestrial	Dune ecosystem	5	other	NA	N	Europe	Spain	Valencia	Sagunto	Site	2013	Year	2013	2013	2013	2013	One-time	204.8			286.199	319.343	204.8	286.199	319.343	EUR	2013
IC_2.1_1625	NE1632	TC	SP_28	Actuaciones de control de especies invasoras. Memoria Anual 2013	Generalitat Valenciana- Consellería d'Infraestructures- Territori i Medi Ambient- Dirección General el Medio Natural		2014	Spanish	Official report	NA	Yes	Plantae	Tracheophyta	Magnoliopsida	Fabales	Fabaceae	Acacia	Acacia cyclops		NA	Terrestrial	Terrestrial	Marshlands - rivers - dry riverbed		other	NA	N	Europe	Spain	Valencia	Altea	Site	2013	Year	2013	2013	2013	2013	One-time	51.2			71.5498	79.8357	51.2	71.5498	79.8357	EUR	2013
IC_2.1_1626	NE1633	TC	SP_28	Actuaciones de control de especies invasoras. Memoria Anual 2013	Generalitat Valenciana- Consellería d'Infraestructures- Territori i Medi Ambient- Dirección General el Medio Natural		2014	Spanish	Official report	NA	Yes	Plantae	Tracheophyta	Magnoliopsida	Fabales	Fabaceae	Acacia	Acacia cyclops		NA	Terrestrial	Terrestrial	Marshlands - rivers - dry riverbed		other	NA	N	Europe	Spain	Valencia	Calpe	Site	2013	Year	2013	2013	2013	2013	One-time	1177.6			1645.65	1836.22	1177.6	1645.65	1836.22	EUR	2013
IC_2.1_1688	NE1695	TC	SP_28	Actuaciones de control de especies invasoras. Memoria Anual 2013	Generalitat Valenciana- Consellería d'Infraestructures- Territori i Medi Ambient- Dirección General el Medio Natural		2014	Spanish	Official report	NA	Yes	Plantae	Tracheophyta	Magnoliopsida	Fabales	Fabaceae	Acacia	Acacia cyclops		NA	Terrestrial	Terrestrial	Marine and continental cliffs		other	NA	N	Europe	Spain	Valencia	Calpe	Site	2013	Year	2013	2013	2013	2013	One-time	102.4			143.1	159.671	102.4	143.1	159.671	EUR	2013
IC_2.1_1689	NE1696	TC	SP_28	Actuaciones de control de especies invasoras. Memoria Anual 2013	Generalitat Valenciana- Consellería d'Infraestructures- Territori i Medi Ambient- Dirección General el Medio Natural		2014	Spanish	Official report	NA	Yes	Plantae	Tracheophyta	Magnoliopsida	Fabales	Fabaceae	Acacia	Acacia cyclops		NA	Terrestrial	Terrestrial	Marine and continental cliffs		other	NA	N	Europe	Spain	Valencia	Orihuela	Site	2013	Year	2013	2013	2013	2013	One-time	4646.4			6493.15	7245.09	4646.4	6493.15	7245.09	EUR	2013
IC_2.1_1711	NE1718	TC	SP_28	Actuaciones de control de especies invasoras. Memoria Anual 2013	Generalitat Valenciana- Consellería d'Infraestructures- Territori i Medi Ambient- Dirección General el Medio Natural		2014	Spanish	Official report	NA	Yes	Plantae	Tracheophyta	Magnoliopsida	Fabales	Fabaceae	Acacia	Acacia cyclops		NA	Terrestrial	Terrestrial	Shrubland & Forests		other	NA	N	Europe	Spain	Valencia	Calpe	Site	2013	Year	2013	2013	2013	2013	One-time	89.6			125.212	139.712	89.6	125.212	139.712	EUR	2013
IC_2.1_1876	NE1884	TC	SP_56	Actuaciones de control de especies invasoras. Memoria Anual 2018	Generalitat Valenciana- Consellería d'Agricultura- Desenvolupament Rural- Emergència Climàtica i Transició Ecològica- Direcció General de Medi Natural i d'Avaluació Ambiental- Servei de Vida Silvestre		2019	Spanish	Official report	NA	Yes	Plantae	Tracheophyta	Magnoliopsida	Fabales	Fabaceae	Acacia	Acacia cyclops		NA	Terrestrial	Terrestrial	Marine dunes	5	other	NA	N	Europe	Spain	Valencia	Elche	Site	2018	Year	2018	2018	2018	2018	One-time	307.2			354.139	462.875	307.2	354.139	462.875	EUR	2018
IC_2.1_1877	NE1885	TC	SP_56	Actuaciones de control de especies invasoras. Memoria Anual 2018	Generalitat Valenciana- Consellería d'Agricultura- Desenvolupament Rural- Emergència Climàtica i Transició Ecològica- Direcció General de Medi Natural i d'Avaluació Ambiental- Servei de Vida Silvestre		2019	Spanish	Official report	NA	Yes	Plantae	Tracheophyta	Magnoliopsida	Fabales	Fabaceae	Acacia	Acacia cyclops		NA	Terrestrial	Terrestrial	Marine dunes	5	other	NA	N	Europe	Spain	Valencia	Guardamar del Segura	Site	2018	Year	2018	2018	2018	2018	One-time	812.8			936.993	1224.69	812.8	936.993	1224.69	EUR	2018
IC_2.1_1930	NE1938	TC	SP_56	Actuaciones de control de especies invasoras. Memoria Anual 2018	Generalitat Valenciana- Consellería d'Agricultura- Desenvolupament Rural- Emergència Climàtica i Transició Ecològica- Direcció General de Medi Natural i d'Avaluació Ambiental- Servei de Vida Silvestre		2019	Spanish	Official report	NA	Yes	Plantae	Tracheophyta	Magnoliopsida	Fabales	Fabaceae	Acacia	Acacia cyclops		NA	Terrestrial	Terrestrial	Marhslands - river - dry riverbed	10	other	NA	N	Europe	Spain	Valencia	Alicante	Site	2018	Year	2018	2018	2018	2018	One-time	38.4			44.2674	57.8594	38.4	44.2674	57.8594	EUR	2018
IC_2.1_1931	NE1939	TC	SP_56	Actuaciones de control de especies invasoras. Memoria Anual 2018	Generalitat Valenciana- Consellería d'Agricultura- Desenvolupament Rural- Emergència Climàtica i Transició Ecològica- Direcció General de Medi Natural i d'Avaluació Ambiental- Servei de Vida Silvestre		2019	Spanish	Official report	NA	Yes	Plantae	Tracheophyta	Magnoliopsida	Fabales	Fabaceae	Acacia	Acacia cyclops		NA	Terrestrial	Terrestrial	Marhslands - river - dry riverbed	10	other	NA	N	Europe	Spain	Valencia	Calpe	Site	2018	Year	2018	2018	2018	2018	One-time	326.4			376.273	491.804	326.4	376.273	491.804	EUR	2018
IC_2.1_1932	NE1940	TC	SP_56	Actuaciones de control de especies invasoras. Memoria Anual 2018	Generalitat Valenciana- Consellería d'Agricultura- Desenvolupament Rural- Emergència Climàtica i Transició Ecològica- Direcció General de Medi Natural i d'Avaluació Ambiental- Servei de Vida Silvestre		2019	Spanish	Official report	NA	Yes	Plantae	Tracheophyta	Magnoliopsida	Fabales	Fabaceae	Acacia	Acacia cyclops		NA	Terrestrial	Terrestrial	Marhslands - river - dry riverbed	10	other	NA	N	Europe	Spain	Valencia	Orihuela	Site	2018	Year	2018	2018	2018	2018	One-time	25.6			29.5116	38.5729	25.6	29.5116	38.5729	EUR	2018
IC_2.1_2007	NE2015	TC	SP_56	Actuaciones de control de especies invasoras. Memoria Anual 2018	Generalitat Valenciana- Consellería d'Agricultura- Desenvolupament Rural- Emergència Climàtica i Transició Ecològica- Direcció General de Medi Natural i d'Avaluació Ambiental- Servei de Vida Silvestre		2019	Spanish	Official report	NA	Yes	Plantae	Tracheophyta	Magnoliopsida	Fabales	Fabaceae	Acacia	Acacia cyclops		NA	Terrestrial	Terrestrial	Marine and continental cliffs		other	NA	N	Europe	Spain	Valencia	Orihuela	Site	2018	Year	2018	2018	2018	2018	One-time	998.4			1150.95	1504.34	998.4	1150.95	1504.34	EUR	2018
IC_2.1_2008	NE2016	TC	SP_56	Actuaciones de control de especies invasoras. Memoria Anual 2018	Generalitat Valenciana- Consellería d'Agricultura- Desenvolupament Rural- Emergència Climàtica i Transició Ecològica- Direcció General de Medi Natural i d'Avaluació Ambiental- Servei de Vida Silvestre		2019	Spanish	Official report	NA	Yes	Plantae	Tracheophyta	Magnoliopsida	Fabales	Fabaceae	Acacia	Acacia cyclops		NA	Terrestrial	Terrestrial	Marine and continental cliffs		other	NA	N	Europe	Spain	Valencia	Teulada	Site	2018	Year	2018	2018	2018	2018	One-time	128			147.558	192.865	128	147.558	192.865	EUR	2018
IC_2.1_2009	NE2017	TC	SP_56	Actuaciones de control de especies invasoras. Memoria Anual 2018	Generalitat Valenciana- Consellería d'Agricultura- Desenvolupament Rural- Emergència Climàtica i Transició Ecològica- Direcció General de Medi Natural i d'Avaluació Ambiental- Servei de Vida Silvestre		2019	Spanish	Official report	NA	Yes	Plantae	Tracheophyta	Magnoliopsida	Fabales	Fabaceae	Acacia	Acacia cyclops		NA	Terrestrial	Terrestrial	Marine and continental cliffs		other	NA	N	Europe	Spain	Valencia	Torrevieja	Site	2018	Year	2018	2018	2018	2018	One-time	2476.8			2855.25	3731.93	2476.8	2855.25	3731.93	EUR	2018
IC_2.1_2010	NE2018	TC	SP_56	Actuaciones de control de especies invasoras. Memoria Anual 2018	Generalitat Valenciana- Consellería d'Agricultura- Desenvolupament Rural- Emergència Climàtica i Transició Ecològica- Direcció General de Medi Natural i d'Avaluació Ambiental- Servei de Vida Silvestre		2019	Spanish	Official report	NA	Yes	Plantae	Tracheophyta	Magnoliopsida	Fabales	Fabaceae	Acacia	Acacia cyclops		NA	Terrestrial	Terrestrial	Marine and continental cliffs		other	NA	N	Europe	Spain	Valencia	Orihuela	Site	2018	Year	2018	2018	2018	2018	One-time	87.04			100.339	131.148	87.04	100.339	131.148	EUR	2018
IC_2.1_2036	NE2044	TC	SP_56	Actuaciones de control de especies invasoras. Memoria Anual 2018	Generalitat Valenciana- Consellería d'Agricultura- Desenvolupament Rural- Emergència Climàtica i Transició Ecològica- Direcció General de Medi Natural i d'Avaluació Ambiental- Servei de Vida Silvestre		2019	Spanish	Official report	NA	Yes	Plantae	Tracheophyta	Magnoliopsida	Fabales	Fabaceae	Acacia	Acacia cyclops		NA	Terrestrial	Terrestrial	Shrubland & Forests	2\3	other	NA	N	Europe	Spain	Valencia	Alicante	Site	2018	Year	2018	2018	2018	2018	One-time	38.4			44.2674	57.8594	38.4	44.2674	57.8594	EUR	2018
IC_2.1_2037	NE2045	TC	SP_56	Actuaciones de control de especies invasoras. Memoria Anual 2018	Generalitat Valenciana- Consellería d'Agricultura- Desenvolupament Rural- Emergència Climàtica i Transició Ecològica- Direcció General de Medi Natural i d'Avaluació Ambiental- Servei de Vida Silvestre		2019	Spanish	Official report	NA	Yes	Plantae	Tracheophyta	Magnoliopsida	Fabales	Fabaceae	Acacia	Acacia cyclops		NA	Terrestrial	Terrestrial	Shrubland & Forests	2\3	other	NA	N	Europe	Spain	Valencia	Javea	Site	2018	Year	2018	2018	2018	2018	One-time	128			147.558	192.865	128	147.558	192.865	EUR	2018
IC_2.1_2038	NE2046	TC	SP_56	Actuaciones de control de especies invasoras. Memoria Anual 2018	Generalitat Valenciana- Consellería d'Agricultura- Desenvolupament Rural- Emergència Climàtica i Transició Ecològica- Direcció General de Medi Natural i d'Avaluació Ambiental- Servei de Vida Silvestre		2019	Spanish	Official report	NA	Yes	Plantae	Tracheophyta	Magnoliopsida	Fabales	Fabaceae	Acacia	Acacia cyclops		NA	Terrestrial	Terrestrial	Shrubland & Forests	2\3	other	NA	N	Europe	Spain	Valencia	Orihuela	Site	2018	Year	2018	2018	2018	2018	One-time	102.4			118.046	154.292	102.4	118.046	154.292	EUR	2018
IC_2.1_2159	NE2167	TC	SP_30	Actuaciones de control de especies invasoras. Memoria Anual 2015	Generalitat Valenciana- Consellería d'Infraestructures- Territori i Medi Ambient- Dirección General el Medio Natural		2016	Spanish	Official report	NA	Yes	Plantae	Tracheophyta	Magnoliopsida	Fabales	Fabaceae	Acacia	Acacia cyclops		NA	Terrestrial	Terrestrial	Marine dunes		other	NA	N	Europe	Spain	Valencia	Elche	Site	2015	Year	2015	2015	2015	2015	One-time	3097.6			3554.32	4820.46	3097.6	3554.32	4820.46	EUR	2015
IC_2.1_2194	NE2202	TC	SP_30	Actuaciones de control de especies invasoras. Memoria Anual 2015	Generalitat Valenciana- Consellería d'Infraestructures- Territori i Medi Ambient- Dirección General el Medio Natural		2016	Spanish	Official report	NA	Yes	Plantae	Tracheophyta	Magnoliopsida	Fabales	Fabaceae	Acacia	Acacia cyclops		NA	Terrestrial	Terrestrial	Marhslands - river - dry riverbed		other	NA	N	Europe	Spain	Valencia	Orihuela	Site	2015	Year	2015	2015	2015	2015	One-time	204.8			234.996	318.708	204.8	234.996	318.708	EUR	2015
IC_2.1_2195	NE2203	TC	SP_30	Actuaciones de control de especies invasoras. Memoria Anual 2015	Generalitat Valenciana- Consellería d'Infraestructures- Territori i Medi Ambient- Dirección General el Medio Natural		2016	Spanish	Official report	NA	Yes	Plantae	Tracheophyta	Magnoliopsida	Fabales	Fabaceae	Acacia	Acacia cyclops		NA	Terrestrial	Terrestrial	Marhslands - river - dry riverbed		other	NA	N	Europe	Spain	Valencia	Pego	Site	2015	Year	2015	2015	2015	2015	One-time	640			734.363	995.962	640	734.363	995.962	EUR	2015
IC_2.1_2281	NE2289	TC	SP_30	Actuaciones de control de especies invasoras. Memoria Anual 2015	Generalitat Valenciana- Consellería d'Infraestructures- Territori i Medi Ambient- Dirección General el Medio Natural		2016	Spanish	Official report	NA	Yes	Plantae	Tracheophyta	Magnoliopsida	Fabales	Fabaceae	Acacia	Acacia cyclops		NA	Terrestrial	Terrestrial	Marine and continental cliffs		other	NA	N	Europe	Spain	Valencia	Calpe	Site	2015	Year	2015	2015	2015	2015	One-time	76.8			88.1236	119.515	76.8	88.1236	119.515	EUR	2015
IC_2.1_2305	NE2313	TC	SP_30	Actuaciones de control de especies invasoras. Memoria Anual 2015	Generalitat Valenciana- Consellería d'Infraestructures- Territori i Medi Ambient- Dirección General el Medio Natural		2016	Spanish	Official report	NA	Yes	Plantae	Tracheophyta	Magnoliopsida	Fabales	Fabaceae	Acacia	Acacia cyclops		NA	Terrestrial	Terrestrial	Shrubland & Forests		other	NA	N	Europe	Spain	Valencia	Benitachell	Site	2015	Year	2015	2015	2015	2015	One-time	307.2			352.494	478.062	307.2	352.494	478.062	EUR	2015
IC_2.1_2306	NE2314	TC	SP_30	Actuaciones de control de especies invasoras. Memoria Anual 2015	Generalitat Valenciana- Consellería d'Infraestructures- Territori i Medi Ambient- Dirección General el Medio Natural		2016	Spanish	Official report	NA	Yes	Plantae	Tracheophyta	Magnoliopsida	Fabales	Fabaceae	Acacia	Acacia cyclops		NA	Terrestrial	Terrestrial	Shrubland & Forests		other	NA	N	Europe	Spain	Valencia	Calpe	Site	2015	Year	2015	2015	2015	2015	One-time	204.8			234.996	318.708	204.8	234.996	318.708	EUR	2015
IC_2.1_2307	NE2315	TC	SP_30	Actuaciones de control de especies invasoras. Memoria Anual 2015	Generalitat Valenciana- Consellería d'Infraestructures- Territori i Medi Ambient- Dirección General el Medio Natural		2016	Spanish	Official report	NA	Yes	Plantae	Tracheophyta	Magnoliopsida	Fabales	Fabaceae	Acacia	Acacia cyclops		NA	Terrestrial	Terrestrial	Shrubland & Forests		other	NA	N	Europe	Spain	Valencia	Javea	Site	2015	Year	2015	2015	2015	2015	One-time	512			587.49	796.77	512	587.49	796.77	EUR	2015
IC_2.1_2437	NE2445	TC	SP_31	Actuaciones de control de especies invasoras. Memoria Anual 2017	Generalitat Valenciana- Consellería d'Infraestructures- Territori i Medi Ambient- Dirección General el Medio Natural		2018	Spanish	Official report	NA	Yes	Plantae	Tracheophyta	Magnoliopsida	Fabales	Fabaceae	Acacia	Acacia cyclops		NA	Terrestrial	Terrestrial	Marine dunes		other	NA	N	Europe	Spain	Valencia	Elche	Site	2017	Year	2017	2017	2017	2017	One-time	1036.8			1171.25	1616.89	1036.8	1171.25	1616.89	EUR	2017
IC_2.1_2438	NE2446	TC	SP_31	Actuaciones de control de especies invasoras. Memoria Anual 2017	Generalitat Valenciana- Consellería d'Infraestructures- Territori i Medi Ambient- Dirección General el Medio Natural		2018	Spanish	Official report	NA	Yes	Plantae	Tracheophyta	Magnoliopsida	Fabales	Fabaceae	Acacia	Acacia cyclops		NA	Terrestrial	Terrestrial	Marine dunes		other	NA	N	Europe	Spain	Valencia	Guardamar del Segura	Site	2017	Year	2017	2017	2017	2017	One-time	2745.6			3101.65	4281.77	2745.6	3101.65	4281.77	EUR	2017
IC_2.1_2439	NE2447	TC	SP_31	Actuaciones de control de especies invasoras. Memoria Anual 2017	Generalitat Valenciana- Consellería d'Infraestructures- Territori i Medi Ambient- Dirección General el Medio Natural		2018	Spanish	Official report	NA	Yes	Plantae	Tracheophyta	Magnoliopsida	Fabales	Fabaceae	Acacia	Acacia cyclops		NA	Terrestrial	Terrestrial	Marine dunes		other	NA	N	Europe	Spain	Valencia	Torrevieja	Site	2017	Year	2017	2017	2017	2017	One-time	96			108.449	149.712	96	108.449	149.712	EUR	2017
IC_2.1_2488	NE2496	TC	SP_31	Actuaciones de control de especies invasoras. Memoria Anual 2017	Generalitat Valenciana- Consellería d'Infraestructures- Territori i Medi Ambient- Dirección General el Medio Natural		2018	Spanish	Official report	NA	Yes	Plantae	Tracheophyta	Magnoliopsida	Fabales	Fabaceae	Acacia	Acacia cyclops		NA	Terrestrial	Terrestrial	Marhslands - river - dry riverbed		other	NA	N	Europe	Spain	Valencia	Alicante	Site	2017	Year	2017	2017	2017	2017	One-time	115.2			130.139	179.655	115.2	130.139	179.655	EUR	2017
IC_2.1_2489	NE2497	TC	SP_31	Actuaciones de control de especies invasoras. Memoria Anual 2017	Generalitat Valenciana- Consellería d'Infraestructures- Territori i Medi Ambient- Dirección General el Medio Natural		2018	Spanish	Official report	NA	Yes	Plantae	Tracheophyta	Magnoliopsida	Fabales	Fabaceae	Acacia	Acacia cyclops		NA	Terrestrial	Terrestrial	Marhslands - river - dry riverbed		other	NA	N	Europe	Spain	Valencia	Altea	Site	2017	Year	2017	2017	2017	2017	One-time	10.24			11.5679	15.9693	10.24	11.5679	15.9693	EUR	2017
IC_2.1_2490	NE2498	TC	SP_31	Actuaciones de control de especies invasoras. Memoria Anual 2017	Generalitat Valenciana- Consellería d'Infraestructures- Territori i Medi Ambient- Dirección General el Medio Natural		2018	Spanish	Official report	NA	Yes	Plantae	Tracheophyta	Magnoliopsida	Fabales	Fabaceae	Acacia	Acacia cyclops		NA	Terrestrial	Terrestrial	Marhslands - river - dry riverbed		other	NA	N	Europe	Spain	Valencia	Calpe	Site	2017	Year	2017	2017	2017	2017	One-time	121.6			137.369	189.636	121.6	137.369	189.636	EUR	2017
IC_2.1_2491	NE2499	TC	SP_31	Actuaciones de control de especies invasoras. Memoria Anual 2017	Generalitat Valenciana- Consellería d'Infraestructures- Territori i Medi Ambient- Dirección General el Medio Natural		2018	Spanish	Official report	NA	Yes	Plantae	Tracheophyta	Magnoliopsida	Fabales	Fabaceae	Acacia	Acacia cyclops		NA	Terrestrial	Terrestrial	Marhslands - river - dry riverbed		other	NA	N	Europe	Spain	Valencia	Orihuela	Site	2017	Year	2017	2017	2017	2017	One-time	294.4			332.578	459.118	294.4	332.578	459.118	EUR	2017
IC_2.1_2585	NE2593	TC	SP_31	Actuaciones de control de especies invasoras. Memoria Anual 2017	Generalitat Valenciana- Consellería d'Infraestructures- Territori i Medi Ambient- Dirección General el Medio Natural		2018	Spanish	Official report	NA	Yes	Plantae	Tracheophyta	Magnoliopsida	Fabales	Fabaceae	Acacia	Acacia cyclops		NA	Terrestrial	Terrestrial	Marine and continental cliffs		other	NA	N	Europe	Spain	Valencia	Benissa	Site	2017	Year	2017	2017	2017	2017	One-time	38.4			43.3798	59.8849	38.4	43.3798	59.8849	EUR	2017
IC_2.1_2586	NE2594	TC	SP_31	Actuaciones de control de especies invasoras. Memoria Anual 2017	Generalitat Valenciana- Consellería d'Infraestructures- Territori i Medi Ambient- Dirección General el Medio Natural		2018	Spanish	Official report	NA	Yes	Plantae	Tracheophyta	Magnoliopsida	Fabales	Fabaceae	Acacia	Acacia cyclops		NA	Terrestrial	Terrestrial	Marine and continental cliffs		other	NA	N	Europe	Spain	Valencia	Orihuela	Site	2017	Year	2017	2017	2017	2017	One-time	327.68			370.174	511.018	327.68	370.174	511.018	EUR	2017
IC_2.1_2587	NE2595	TC	SP_31	Actuaciones de control de especies invasoras. Memoria Anual 2017	Generalitat Valenciana- Consellería d'Infraestructures- Territori i Medi Ambient- Dirección General el Medio Natural		2018	Spanish	Official report	NA	Yes	Plantae	Tracheophyta	Magnoliopsida	Fabales	Fabaceae	Acacia	Acacia cyclops		NA	Terrestrial	Terrestrial	Marine and continental cliffs		other	NA	N	Europe	Spain	Valencia	Torrevieja	Site	2017	Year	2017	2017	2017	2017	One-time	204.8			231.359	319.386	204.8	231.359	319.386	EUR	2017
IC_2.1_2607	NE2615	TC	SP_31	Actuaciones de control de especies invasoras. Memoria Anual 2017	Generalitat Valenciana- Consellería d'Infraestructures- Territori i Medi Ambient- Dirección General el Medio Natural		2018	Spanish	Official report	NA	Yes	Plantae	Tracheophyta	Magnoliopsida	Fabales	Fabaceae	Acacia	Acacia cyclops		NA	Terrestrial	Terrestrial	Shrubland & Forests		other	NA	N	Europe	Spain	Valencia	Finestrat	Site	2017	Year	2017	2017	2017	2017	One-time	128			144.599	199.616	128	144.599	199.616	EUR	2017
IC_2.1_2696	NE2704	TC	SP_54	Actuaciones de control de especies invasoras. Memoria Anual 2016	Generalitat Valenciana- Consellería d'Infraestructures- Territori i Medi Ambient- Dirección General el Medio Natural		2017	Spanish	Official report	NA	Yes	Plantae	Tracheophyta	Magnoliopsida	Fabales	Fabaceae	Acacia	Acacia cyclops		NA	Terrestrial	Terrestrial	Marine dunes		other	NA	NA	Europe	Spain	Valencia	Guardamar del Segura	Site	2016	Year	2016	2016	2016	2016	One-time	1126.4			1273.37	1754.97	1126.4	1273.37	1754.97	EUR	2016
IC_2.1_2697	NE2705	TC	SP_54	Actuaciones de control de especies invasoras. Memoria Anual 2016	Generalitat Valenciana- Consellería d'Infraestructures- Territori i Medi Ambient- Dirección General el Medio Natural		2017	Spanish	Official report	NA	Yes	Plantae	Tracheophyta	Magnoliopsida	Fabales	Fabaceae	Acacia	Acacia cyclops		NA	Terrestrial	Terrestrial	Marine dunes		other	NA	NA	Europe	Spain	Valencia	Elche	Site	2016	Year	2016	2016	2016	2016	One-time	674.56			762.578	1050.99	674.56	762.578	1050.99	EUR	2016
IC_2.1_2749	NE2757	TC	SP_54	Actuaciones de control de especies invasoras. Memoria Anual 2016	Generalitat Valenciana- Consellería d'Infraestructures- Territori i Medi Ambient- Dirección General el Medio Natural		2017	Spanish	Official report	NA	Yes	Plantae	Tracheophyta	Magnoliopsida	Fabales	Fabaceae	Acacia	Acacia cyclops		NA	Terrestrial	Terrestrial	Marhslands - river - dry riverbed		other	NA	NA	Europe	Spain	Valencia	Orihuela	Site	2016	Year	2016	2016	2016	2016	One-time	307.2			347.284	478.628	307.2	347.284	478.628	EUR	2016
IC_2.1_2750	NE2758	TC	SP_54	Actuaciones de control de especies invasoras. Memoria Anual 2016	Generalitat Valenciana- Consellería d'Infraestructures- Territori i Medi Ambient- Dirección General el Medio Natural		2017	Spanish	Official report	NA	Yes	Plantae	Tracheophyta	Magnoliopsida	Fabales	Fabaceae	Acacia	Acacia cyclops		NA	Terrestrial	Terrestrial	Marhslands - river - dry riverbed		other	NA	NA	Europe	Spain	Valencia	Calpe	Site	2016	Year	2016	2016	2016	2016	One-time	230.4			260.463	358.971	230.4	260.463	358.971	EUR	2016
IC_2.1_2820	NE2828	TC	SP_54	Actuaciones de control de especies invasoras. Memoria Anual 2016	Generalitat Valenciana- Consellería d'Infraestructures- Territori i Medi Ambient- Dirección General el Medio Natural		2017	Spanish	Official report	NA	Yes	Plantae	Tracheophyta	Magnoliopsida	Fabales	Fabaceae	Acacia	Acacia cyclops		NA	Terrestrial	Terrestrial	Marine and continental cliffs		other	NA	NA	Europe	Spain	Valencia	Orihuela	Site	2016	Year	2016	2016	2016	2016	One-time	128			144.702	199.428	128	144.702	199.428	EUR	2016
IC_2.1_2821	NE2829	TC	SP_54	Actuaciones de control de especies invasoras. Memoria Anual 2016	Generalitat Valenciana- Consellería d'Infraestructures- Territori i Medi Ambient- Dirección General el Medio Natural		2017	Spanish	Official report	NA	Yes	Plantae	Tracheophyta	Magnoliopsida	Fabales	Fabaceae	Acacia	Acacia cyclops		NA	Terrestrial	Terrestrial	Marine and continental cliffs		other	NA	NA	Europe	Spain	Valencia	Calpe	Site	2016	Year	2016	2016	2016	2016	One-time	15.36			17.3642	23.9314	15.36	17.3642	23.9314	EUR	2016
IC_2.1_2865	NE2873	TC	SP_54	Actuaciones de control de especies invasoras. Memoria Anual 2016	Generalitat Valenciana- Consellería d'Infraestructures- Territori i Medi Ambient- Dirección General el Medio Natural		2017	Spanish	Official report	NA	Yes	Plantae	Tracheophyta	Magnoliopsida	Fabales	Fabaceae	Acacia	Acacia cyclops		NA	Terrestrial	Terrestrial	Shrubland & Forests		other	NA	NA	Europe	Spain	Valencia	Calpe	Site	2016	Year	2016	2016	2016	2016	One-time	102.4			115.761	159.543	102.4	115.761	159.543	EUR	2016
IC_2.1_2866	NE2874	TC	SP_54	Actuaciones de control de especies invasoras. Memoria Anual 2016	Generalitat Valenciana- Consellería d'Infraestructures- Territori i Medi Ambient- Dirección General el Medio Natural		2017	Spanish	Official report	NA	Yes	Plantae	Tracheophyta	Magnoliopsida	Fabales	Fabaceae	Acacia	Acacia cyclops		NA	Terrestrial	Terrestrial	Shrubland & Forests		other	NA	NA	Europe	Spain	Valencia	Benissa	Site	2016	Year	2016	2016	2016	2016	One-time	153.6			173.642	239.314	153.6	173.642	239.314	EUR	2016
IC_2.1_6519	SC1418		7870	An assessment of the effectiveness of a large, national-scale invasive alien plant control strategy in South Africa	van Wilgen, B. W., Forsyth, G. G., Le Maitre, D. C. , Wannenburgh, A., Kotze, J. D. F., van den Berg, E., Henderson, L.	This paper presents an assessment of a large, national-scale alien plant control program that has operated in South Africa for 15 years. We reviewed data from three national-level estimates of the extent of invasion, records of the costs and spatial extent of invasive species control operations, assessments of the effectiveness of biological control, and smaller-scale studies. The 19 most importa…	2012	English	Peer-reviewed article	NA	Yes	Plantae	Tracheophyta	Magnoliopsida	Fabales	Fabaceae	Acacia	Acacia cyclops		Rooikrans	Terrestrial	Terrestrial	Albany thicket biome	1	other	N	N	Africa	South Africa		Albany Thicket Biome	Site	1995-2008	Period	1995	2009	1995	2009	Potentially ongoing	7500000			1.03358e+06	2.09341e+06	500000	68905.6	139561	ZAR	2008
IC_2.1_6758	SC1726		7870	An assessment of the effectiveness of a large, national-scale invasive alien plant control strategy in South Africa	van Wilgen, B. W., Forsyth, G. G., Le Maitre, D. C. , Wannenburgh, A., Kotze, J. D. F., van den Berg, E., Henderson, L.	This paper presents an assessment of a large, national-scale alien plant control program that has operated in South Africa for 15 years. We reviewed data from three national-level estimates of the extent of invasion, records of the costs and spatial extent of invasive species control operations, assessments of the effectiveness of biological control, and smaller-scale studies. The 19 most importa…	2012	English	Peer-reviewed article	NA	Yes	Plantae	Tracheophyta	Magnoliopsida	Fabales	Fabaceae	Acacia	Acacia cyclops		Coastal wattle	Terrestrial	Terrestrial	Fynbos	3	other	N	N	Africa	South Africa		Fynbos Biome	Site	1995-2008	Period	1995	2008	1995	2009	Potentially ongoing	45300000			6.24285e+06	1.26442e+07	3020000	416190	842947	ZAR	2008
IC_2.1_183	NE184	TC	SP_37	Proxecto de actuación en materia de expecies exóticas invasoras na reserva da biosfera do río Eo, Oscos e Terras do Burón	Jorge Mouriño Lourido- Arcea Xestión de Recursos Naturais SL; Dirección Xeral de Conservación da Natureza- Xunta de Galicia		2011	Galician	Official report	NA	Yes	Plantae	Tracheophyta	Magnoliopsida	Fabales	Fabaceae	Acacia	Acacia dealbata		Silver wattle	Terrestrial	Terrestrial			other	Y	N	Europe	Spain	Galicia	Biosphere Reserve - Eo River - Oscos & Terras de Buron - Galicia	Unit (River)	2011	Year	2011	2011	2011	2011	One-time	23172.2			35148.4	35359.3	23172.2	35148.4	35359.3	EUR	2011
IC_2.1_282	NE283	TC	SP_16	Las especies exóticas invasoras en Cataluña	Sisco Mañas- Servicio de Fauna y Flora- Departament de Territori i Sostenibilitat- Generalitat de Catalunya		2018	Catalan	Unpublished material	See SP_16a	Yes	Plantae	Tracheophyta	Magnoliopsida	Fabales	Fabaceae	Acacia	Acacia dealbata		Mimosa	Terrestrial	Terrestrial			other	NA	N	Europe	Spain	Catalonia	River des Molins/ Calonge	Site	10.03.2018 - 15.08.2018	Year	2018	2018	2018	2018	One-time	9999.86			11527.8	15067.3	9999.86	11527.8	15067.3	EUR	2018
IC_2.1_283	NE284	TC	SP_16	Las especies exóticas invasoras en Cataluña	Sisco Mañas- Servicio de Fauna y Flora- Departament de Territori i Sostenibilitat- Generalitat de Catalunya		2018	Catalan	Unpublished material	See SP_16a	Yes	Plantae	Tracheophyta	Magnoliopsida	Fabales	Fabaceae	Acacia	Acacia dealbata		Mimosa	Terrestrial	Terrestrial			other	NA	N	Europe	Spain	Catalonia	Vall de Betlem	Site	2018	Year	2018	2018	2018	2018	One-time	5645.85			6508.52	8506.91	5645.85	6508.52	8506.91	EUR	2018
IC_2.1_284	NE285	TC	SP_16	Las especies exóticas invasoras en Cataluña	Sisco Mañas- Servicio de Fauna y Flora- Departament de Territori i Sostenibilitat- Generalitat de Catalunya		2018	Catalan	Unpublished material	See SP_16a	Yes	Plantae	Tracheophyta	Magnoliopsida	Fabales	Fabaceae	Acacia	Acacia dealbata		Mimosa	Terrestrial	Terrestrial			other	NA	N	Europe	Spain	Catalonia	Mas Donadiu	Site	2018	Year	2018	2018	2018	2018	One-time	500			576.398	753.377	500	576.398	753.377	EUR	2018
IC_4.0_780	SC2758	WoS	Ngorima2018	Livelihood benefits and costs from an invasive alien tree (Acacia dealbata) to rural communities in the Eastern Cape, South Africa	Ngorima A; Shackleton CM	The negative effects of invasive alien species (IAS) are increasingly invoked to justify widespread and usually top-down approaches for their management or eradication. However, very little of the research or discourse is based on investigating local perceptions, uses and struggles with IAS, and how their presence influences and changes local livelihoods. The objective of this study was to assess…	2018	English	Journal article	NA	Yes	Plantae	Tracheophyta	Magnoliopsida	Fabales	Fabaceae	Acacia	Acacia dealbata		mimosa	Terrestrial	Terrestrial			other	NA	N	Africa	South Africa	Eastern Cape	NA	Unit (Household)	Unspecified	Year	Unspecified	Unspecified	2018	2018	Potentially ongoing	224			218.659		224	218.659		USD	2018
IC_2.1_6982	SC1996		7870	An assessment of the effectiveness of a large, national-scale invasive alien plant control strategy in South Africa	van Wilgen, B. W., Forsyth, G. G., Le Maitre, D. C. , Wannenburgh, A., Kotze, J. D. F., van den Berg, E., Henderson, L.	This paper presents an assessment of a large, national-scale alien plant control program that has operated in South Africa for 15 years. We reviewed data from three national-level estimates of the extent of invasion, records of the costs and spatial extent of invasive species control operations, assessments of the effectiveness of biological control, and smaller-scale studies. The 19 most importa…	2012	English	Peer-reviewed article	NA	Yes	Plantae	Tracheophyta	Magnoliopsida	Fabales	Fabaceae	Acacia	Acacia dealbata/Acacia mearnsii		NA	Terrestrial	Terrestrial	Grassland biome (excluding arid areas)	4	other	N	N	Africa	South Africa		Grassland Biome (excluding Arid Areas)	Site	1995-2008	Period	1995	2008	1995	2009	Potentially ongoing	388600000			5.35534e+07	1.08467e+08	2.59067e+07	3.57023e+06	7.23111e+06	ZAR	2008
IC_2.1_57	NE57	TC	SP_18	Respuesta a la solicitud de información de elena angulo sobre costes de las invasiones biológicas en la Comunidad Autónoma de Extremadura	Mª Jesús Palacios González- Consejería para la Transición Ecológica y Sostenibilidad- Dirección General de Sostenibilidad- Junta de Extremadura		2019	Spanish	Unpublished material	NA	Yes	Plantae	Tracheophyta	Magnoliopsida	Diverse/Unspecified	Diverse/Unspecified	Diverse/Unspecified	Acacia dealbata/Ailanthus altissima		Silver wattle, Chinese sumac	Terrestrial	Terrestrial			other	NA	N	Europe	Spain	Extremadura	Extremadura	Site	2013-2018	Period	2013	2018	2013	2018	One-time	140852			159484	208452	23475.3	26580.6	34742	EUR	2020
IC_2.1_7080	SC2132		Kaplan2012	Distribution and management of Acacia implexa (Benth.) in South Africa: A suitable target for eradication?	Kaplan, H., Van Zyl, H.W.F., Le Roux, J.J., Richardson, D.M. and Wilson, J.R.U.	This study is the first detailed assessment of an invasion by Acacia implexa (Benth.) (screw-pod wattle) anywhere in the world. Approximately 30 000 A. implexa individuals were found spread over about 600 ha (a condensed canopy area of ~96 ha) in three geographically distinct populations, all in the Western Cape, South Africa. Population structures indicate rapidly increasing populations at all s…	2012	English	Peer-reviewed article	NA	Yes	Plantae	Tracheophyta	Magnoliopsida	Fabales	Fabaceae	Acacia	Acacia implexa		Screw-pod wattle	Terrestrial	Terrestrial			other	N	N	Africa	South Africa	Western Cape	Tokai	Unit (200 ha)	2010	Period	2010	2010	2010	2010	Potentially ongoing	31200			4790.51	7666.4	31200	4790.51	7666.4	ZAR	2010
IC_2.1_7083	SC2137		Kaplan2012	Distribution and management of Acacia implexa (Benth.) in South Africa: A suitable target for eradication?	Kaplan, H., Van Zyl, H.W.F., Le Roux, J.J., Richardson, D.M. and Wilson, J.R.U.	This study is the first detailed assessment of an invasion by Acacia implexa (Benth.) (screw-pod wattle) anywhere in the world. Approximately 30 000 A. implexa individuals were found spread over about 600 ha (a condensed canopy area of ~96 ha) in three geographically distinct populations, all in the Western Cape, South Africa. Population structures indicate rapidly increasing populations at all s…	2012	English	Peer-reviewed article	NA	Yes	Plantae	Tracheophyta	Magnoliopsida	Fabales	Fabaceae	Acacia	Acacia implexa		Screw-pod wattle	Terrestrial	Terrestrial			other	N	N	Africa	South Africa	Western Cape	Wolseley	Unit (192 ha)	2010	Period	2010	2010	2010	2010	Potentially ongoing	56600			8690.48	13907.6	56600	8690.48	13907.6	ZAR	2010
IC_2.1_7084	SC2138		Kaplan2012	Distribution and management of Acacia implexa (Benth.) in South Africa: A suitable target for eradication?	Kaplan, H., Van Zyl, H.W.F., Le Roux, J.J., Richardson, D.M. and Wilson, J.R.U.	This study is the first detailed assessment of an invasion by Acacia implexa (Benth.) (screw-pod wattle) anywhere in the world. Approximately 30 000 A. implexa individuals were found spread over about 600 ha (a condensed canopy area of ~96 ha) in three geographically distinct populations, all in the Western Cape, South Africa. Population structures indicate rapidly increasing populations at all s…	2012	English	Peer-reviewed article	NA	Yes	Plantae	Tracheophyta	Magnoliopsida	Fabales	Fabaceae	Acacia	Acacia implexa		Screw-pod wattle	Terrestrial	Terrestrial			other	N	N	Africa	South Africa	Western Cape	Stellenbosch	Unit (208 ha)	2010	Period	2010	2010	2010	2010	Potentially ongoing	594500			91280.8	146079	594500	91280.8	146079	ZAR	2010
IC_2.1_5479	SC291	TC	EMTC_15	Costs and benefits of biological control of invasive alien plants: case studies from South Africa	Van Wilgen et al		2004	English	Peer-reviewed article	NA	Yes	Plantae	Tracheophyta	Magnoliopsida	Fabales	Fabaceae	Acacia	Acacia longifolia		Long-leaved wattle	Terrestrial	Terrestrial			other	N	N	Africa	South Africa		South Africa	Unit (ha)	2000	Year	2000	2000	2000	2000	One-time	3410			699.44	1780.47	3410	699.44	1780.47	ZAR	2000
IC_2.1_6358	SC1229	TC	EMTC_15	Costs and benefits of biological control of invasive alien plants: case studies from South Africa	Van Wilgen et al		2004	English	Peer-reviewed article	NA	Yes	Plantae	Tracheophyta	Magnoliopsida	Fabales	Fabaceae	Acacia	Acacia longifolia		Long-leaved wattle	Terrestrial	Terrestrial			other	N	N	Africa	South Africa		South Africa	Country	1981-1991	Period	1981	1991	1981	1991	One-time	2300000			471763	1.20091e+06	209091	42887.6	109173	ZAR	2000
IC_2.1_6670	SC1614		Fill2017	An assessment of the effectiveness of a long-term ecosystem restoration project in a fynbos shrubland catchment in South Africa	Fill JM Forsyth GG Kritzinger Klopper S Le Maitre DC van Wilgen BW	The long-term effectiveness of ecological restoration projects is seldom reported in the scientific literature. This paper reports on the outcomes of ecosystem restoration following the clearing of alien Pinus plantations and associated alien plant invasions over 13 years from an 8000 ha mountain catchment in the Western Cape Province, South Africa. We examined the goals, methods and costs of man…	2017	English	Peer-reviewed article	NA	Yes	Plantae	Tracheophyta	Magnoliopsida	Fabales	Fabaceae	Acacia	Acacia longifolia		Golden Wattle	Terrestrial	Terrestrial	upper Berg River catchment		other	N	N	Africa	South Africa		Western Cape Province	Site	13 years (since 2001)	Period	2001	2014	2001	2014	Potentially ongoing	21833247			1.5159e+06	3.79161e+06	1.55952e+06	108279	270829	ZAR	2016
IC_2.1_7180	SC2236		Mugido2014	Determining the feasibility of harvesting invasive alien plant species for energy	Mugido, W., Blignaut, J., Joubert, M., De Wet, J., Knipe, A., Joubert, S., Cobbing, B., Jansen, J., Le Maitre, D. and van der Vyfer, M.	Woody invasive alien plants (IAPs) are a threat to South Africa’s water resources, biodiversity and land productivity. The impacts of IAPs were the main reason for the South African government to embark on a natural resource management public works programme called Working for Water (WfW), which was aimed at controlling IAPs in a cost-effective yet labour-intensive way. At the same time, the high…	2014	English	Peer-reviewed article	NA	Yes	Plantae	Tracheophyta	Magnoliopsida	Fabales	Fabaceae	Acacia	Acacia longifolia		Golden wattle	Terrestrial	Terrestrial			other	N	N	Africa	South Africa		Nelson Mandela Bay Municipality	Site	2013	Period	2013	2013	2013	2013	One-time	34445	25403	43487	3286.27	6692.11	34445	3286.27	6692.11	ZAR	2014
IC_2.1_7181	SC2237		Mugido2014	Determining the feasibility of harvesting invasive alien plant species for energy	Mugido, W., Blignaut, J., Joubert, M., De Wet, J., Knipe, A., Joubert, S., Cobbing, B., Jansen, J., Le Maitre, D. and van der Vyfer, M.	Woody invasive alien plants (IAPs) are a threat to South Africa’s water resources, biodiversity and land productivity. The impacts of IAPs were the main reason for the South African government to embark on a natural resource management public works programme called Working for Water (WfW), which was aimed at controlling IAPs in a cost-effective yet labour-intensive way. At the same time, the high…	2014	English	Peer-reviewed article	NA	Yes	Plantae	Tracheophyta	Magnoliopsida	Fabales	Fabaceae	Acacia	Acacia longifolia		Golden wattle	Terrestrial	Terrestrial			other	N	N	Africa	South Africa		Nelson Mandela Bay Municipality	Site	2013	Period	2013	2013	2013	2013	One-time	18509	13678	23340	1765.88	3596	18509	1765.88	3596	ZAR	2014
IC_2.1_7182	SC2238		Mugido2014	Determining the feasibility of harvesting invasive alien plant species for energy	Mugido, W., Blignaut, J., Joubert, M., De Wet, J., Knipe, A., Joubert, S., Cobbing, B., Jansen, J., Le Maitre, D. and van der Vyfer, M.	Woody invasive alien plants (IAPs) are a threat to South Africa’s water resources, biodiversity and land productivity. The impacts of IAPs were the main reason for the South African government to embark on a natural resource management public works programme called Working for Water (WfW), which was aimed at controlling IAPs in a cost-effective yet labour-intensive way. At the same time, the high…	2014	English	Peer-reviewed article	NA	Yes	Plantae	Tracheophyta	Magnoliopsida	Fabales	Fabaceae	Acacia	Acacia longifolia		Golden wattle	Terrestrial	Terrestrial			other	N	N	Africa	South Africa		Nelson Mandela Bay Municipality	Site	2013	Period	2013	2013	2013	2013	One-time	12183	9513	14853	1162.34	2366.96	12183	1162.34	2366.96	ZAR	2014
IC_2.1_4193	NE4207	TC	FR33	Analyse économique des espèces exotiques envahissantes en France, Première enquête nationale (2009-2013)	Annelaure Wittmann, Aheli FLores-Ferrer		2015	French	Unpublished material	NA	Yes	Plantae	Tracheophyta	Magnoliopsida	Fabales	Fabaceae	Acacia	Acacia mangium		NA	Terrestrial	Terrestrial			other	N	N	South America	France	French Guiana	French Guiana	Site	2012	Year	2012	2012	2012	2012	One-time	16681			22880.8	21093.2	16681	22880.8	21093.2	EUR	2012
IC_2.1_4194	NE4208	TC	FR33	Analyse économique des espèces exotiques envahissantes en France, Première enquête nationale (2009-2013)	Annelaure Wittmann, Aheli FLores-Ferrer		2015	French	Unpublished material	NA	Yes	Plantae	Tracheophyta	Magnoliopsida	Fabales	Fabaceae	Acacia	Acacia mangium		NA	Terrestrial	Terrestrial			other	N	N	South America	France	French Guiana	French Guiana	Site	2013	Year	2013	2013	2013	2013	One-time	28623			39999.4	37106.7	28623	39999.4	37106.7	EUR	2013
IC_2.1_4195	NE4209	TC	FR33	Analyse économique des espèces exotiques envahissantes en France, Première enquête nationale (2009-2013)	Annelaure Wittmann, Aheli FLores-Ferrer		2015	French	Unpublished material	NA	Yes	Plantae	Tracheophyta	Magnoliopsida	Fabales	Fabaceae	Acacia	Acacia mangium		NA	Terrestrial	Terrestrial			other	Y	N	South America	France	French Guiana	French Guiana	Site	2013	Year	2013	2013	2013	2013	One-time	127346			177961	165091	127346	177961	165091	EUR	2013
IC_2.1_4367	NE4381	TC	FR33	Analyse économique des espèces exotiques envahissantes en France, Première enquête nationale (2009-2013)	Annelaure Wittmann, Aheli FLores-Ferrer		2015	French	Unpublished material	NA	Yes	Plantae	Diverse/Unspecified	Diverse/Unspecified	Diverse/Unspecified	Diverse/Unspecified	Diverse/Unspecified	Acacia mangium/Melaleuca quinquenervia		NA	Terrestrial	Diverse/Unspecified			other	N	N	South America	France	French Guiana	French Guiana	Site	2012	Year	2012	2012	2012	2012	One-time	2000			2743.34	2529.01	2000	2743.34	2529.01	EUR	2012
IC_1.0_1649	1820	TC	161	A.C.A.C.I.A.	J.A. Stubbings		1977	English	Conference paper	NA	Yes	Plantae	Tracheophyta	Magnoliopsida	Fabales	Fabaceae	Acacia	Acacia mearnsii		Black wattle	Terrestrial	Terrestrial			other			Africa	South Africa		South Africa	Country	Unspecified	Year	Unspecified	Unspecified	1977	1977	Potentially ongoing	500000			2.32548e+06	4.53745e+06	500000	2.32548e+06	4.53745e+06	ZAR	1977
IC_1.0_1650	1821	TC	161	A.C.A.C.I.A.	J.A. Stubbings		1977	English	Conference paper	NA	Yes	Plantae	Tracheophyta	Magnoliopsida	Fabales	Fabaceae	Acacia	Acacia mearnsii		Black wattle	Terrestrial	Terrestrial			other			Africa	South Africa		South Africa	Country	Unspecified	Year	Unspecified	Unspecified	1977	1977	One-time	2880000			1.33948e+07	2.61357e+07	2880000	1.33948e+07	2.61357e+07	ZAR	1977
IC_1.0_1948	2176	TC	22	Conflicts of interest in environmental management: estimating the costs and benefits of a tree invasion.	De Wit, M. P., Crookes, D. J., & Van Wilgen, B. W.		2001	English	Peer-reviewed article	Van Wilgen, B. W., Richardson, D. M., Le Maitre, D. C., Marais, C., & Magadlela, D. (2001). The economic consequences of alien plant invasions: examples of impacts and approaches to sustainable management in South Africa. Environment, development and sustainability, 3(2), 145-168.	Yes	Plantae	Tracheophyta	Magnoliopsida	Fabales	Fabaceae	Acacia	Acacia mearnsii		Black wattle	Terrestrial	Terrestrial			other			Africa	South Africa		South Africa	Country	1998	Year	1998	Unspecified	1998	1998	Potentially ongoing	1425000000			2.14281e+09	4.85738e+09	1425000000	2.14281e+09	4.85738e+09	USD	1998
IC_1.0_1949	2177	TC	22	Conflicts of interest in environmental management: estimating the costs and benefits of a tree invasion.	De Wit, M. P., Crookes, D. J., & Van Wilgen, B. W.		2001	English	Peer-reviewed article	Van Wilgen, B. W., Richardson, D. M., Le Maitre, D. C., Marais, C., & Magadlela, D. (2001). The economic consequences of alien plant invasions: examples of impacts and approaches to sustainable management in South Africa. Environment, development and sustainability, 3(2), 145-168.	Yes	Plantae	Tracheophyta	Magnoliopsida	Fabales	Fabaceae	Acacia	Acacia mearnsii		Black wattle	Terrestrial	Terrestrial			other			Africa	South Africa		South Africa	Country	1998	Year	1998	Unspecified	1998	1998	Potentially ongoing	1000000			1.50372e+06	3.40869e+06	1000000	1.50372e+06	3.40869e+06	USD	1998
IC_2.1_5260	SC63		Hosking1999	A cost-benefit analysis of removing alien trees in the Tsitsikamma mountain catchment	Hosking, S.G. and du Preez, M.	The removal of water-consuming alien vegetation and restoration of low water-consumlng indigenous vegetation, the Working for Water Programme, is the biggest conservation project In terms of manpower use currently being undertaken In South Africa. During 1998 about 40 000 jobs were created in It. The economic case for the programme in selected mountain catchments in the Western Cape has already b…	1999	English	Peer-reviewed article	NA	Yes	Plantae	Tracheophyta	Magnoliopsida	Fabales	Fabaceae	Acacia	Acacia mearnsii		Black wattle	Terrestrial	Terrestrial			other	N	N	Africa	South Africa		Tsitsikamma	Unit (~29 600 ha)	1995	Year	1995	2030	1995	2030	Potentially ongoing	106			25.5311	60.8868	106	25.5311	60.8868	ZAR	1999
IC_2.1_5297	SC102		Hosking1999	A cost-benefit analysis of removing alien trees in the Tsitsikamma mountain catchment	Hosking, S.G. and du Preez, M.	The removal of water-consuming alien vegetation and restoration of low water-consumlng indigenous vegetation, the Working for Water Programme, is the biggest conservation project In terms of manpower use currently being undertaken In South Africa. During 1998 about 40 000 jobs were created in It. The economic case for the programme in selected mountain catchments in the Western Cape has already b…	1999	English	Peer-reviewed article	NA	Yes	Plantae	Tracheophyta	Magnoliopsida	Fabales	Fabaceae	Acacia	Acacia mearnsii		Black wattle	Terrestrial	Terrestrial			other	N	N	Africa	South Africa		Tsitsikamma	Unit (~29 600 ha)	1995	Year	1995	2030	1995	2030	Potentially ongoing	206			49.617	118.327	206	49.617	118.327	ZAR	1999
IC_2.1_5368	SC175		Hosking1999	A cost-benefit analysis of removing alien trees in the Tsitsikamma mountain catchment	Hosking, S.G. and du Preez, M.	The removal of water-consuming alien vegetation and restoration of low water-consumlng indigenous vegetation, the Working for Water Programme, is the biggest conservation project In terms of manpower use currently being undertaken In South Africa. During 1998 about 40 000 jobs were created in It. The economic case for the programme in selected mountain catchments in the Western Cape has already b…	1999	English	Peer-reviewed article	NA	Yes	Plantae	Tracheophyta	Magnoliopsida	Fabales	Fabaceae	Acacia	Acacia mearnsii		Black wattle	Terrestrial	Terrestrial			other	N	N	Africa	South Africa		Tsitsikamma	Unit (~29 600 ha)	1995	Year	1995	2030	1995	2030	Potentially ongoing	606			145.961	348.088	606	145.961	348.088	ZAR	1999
IC_2.1_5449	SC260		Hosking1999	A cost-benefit analysis of removing alien trees in the Tsitsikamma mountain catchment	Hosking, S.G. and du Preez, M.	The removal of water-consuming alien vegetation and restoration of low water-consumlng indigenous vegetation, the Working for Water Programme, is the biggest conservation project In terms of manpower use currently being undertaken In South Africa. During 1998 about 40 000 jobs were created in It. The economic case for the programme in selected mountain catchments in the Western Cape has already b…	1999	English	Peer-reviewed article	NA	Yes	Plantae	Tracheophyta	Magnoliopsida	Fabales	Fabaceae	Acacia	Acacia mearnsii		Black wattle	Terrestrial	Terrestrial			other	N	N	Africa	South Africa		Tsitsikamma	Unit (~29 600 ha)	1995	Year	1995	2030	1995	2030	Potentially ongoing	2006			483.164	1152.25	2006	483.164	1152.25	ZAR	1999
IC_2.1_6208	SC1056		7477	Evaluating the cost-effectiveness of invasive alien plant clearing: A case study from South Africa	McConnachie, M. M., Cowling, R. M. van Wilgen, B. W. McConnachie, D. A.	Conservation projects spend billions of dollars clearing invasive alien plants, yet few studies have measured the cost-effectiveness of doing this, especially over larger spatial and temporal scales, relevant to operational contexts. We evaluated the cost-effectiveness of South Africa’s national invasive alien plant control programme, Working for Water, in reducing invasive alien plant cover in t…	2012	English	Peer-reviewed article	NA	Yes	Plantae	Tracheophyta	Magnoliopsida	Fabales	Fabaceae	Acacia	Acacia mearnsii		Black wattle	Terrestrial	Terrestrial			other	N	N	Africa	South Africa		Kouga River Catchment	Unit (2426 km2)	6 years (2002-2008)	Period	2002	2008	2002	2008	One-time	850000			130511	208860	121429	18644.4	29837.2	ZAR	2010
IC_2.1_6219	SC1068		7477	Evaluating the cost-effectiveness of invasive alien plant clearing: A case study from South Africa	McConnachie, M. M., Cowling, R. M. van Wilgen, B. W. McConnachie, D. A.	Conservation projects spend billions of dollars clearing invasive alien plants, yet few studies have measured the cost-effectiveness of doing this, especially over larger spatial and temporal scales, relevant to operational contexts. We evaluated the cost-effectiveness of South Africa’s national invasive alien plant control programme, Working for Water, in reducing invasive alien plant cover in t…	2012	English	Peer-reviewed article	NA	Yes	Plantae	Tracheophyta	Magnoliopsida	Fabales	Fabaceae	Acacia	Acacia mearnsii		Black wattle	Terrestrial	Terrestrial			other	N	N	Africa	South Africa		Krom River Catchment	Unit (1556 km2)	6 years (2002-2008)	Period	2002	2008	2002	2008	One-time	900000			138188	221146	128571	19741.1	31592.3	ZAR	2010
IC_2.1_6269	SC1124		7477	Evaluating the cost-effectiveness of invasive alien plant clearing: A case study from South Africa	McConnachie, M. M., Cowling, R. M. van Wilgen, B. W. McConnachie, D. A.	Conservation projects spend billions of dollars clearing invasive alien plants, yet few studies have measured the cost-effectiveness of doing this, especially over larger spatial and temporal scales, relevant to operational contexts. We evaluated the cost-effectiveness of South Africa’s national invasive alien plant control programme, Working for Water, in reducing invasive alien plant cover in t…	2012	English	Peer-reviewed article	NA	Yes	Plantae	Tracheophyta	Magnoliopsida	Fabales	Fabaceae	Acacia	Acacia mearnsii		Black wattle	Terrestrial	Terrestrial			other	N	N	Africa	South Africa		Kouga River Catchment	Unit (2426 km2)	6 years (2002-2008)	Period	2002	2008	2002	2008	One-time	1180000			181180	289947	168571	25882.8	41421	ZAR	2010
IC_2.1_6274	SC1129		7477	Evaluating the cost-effectiveness of invasive alien plant clearing: A case study from South Africa	McConnachie, M. M., Cowling, R. M. van Wilgen, B. W. McConnachie, D. A.	Conservation projects spend billions of dollars clearing invasive alien plants, yet few studies have measured the cost-effectiveness of doing this, especially over larger spatial and temporal scales, relevant to operational contexts. We evaluated the cost-effectiveness of South Africa’s national invasive alien plant control programme, Working for Water, in reducing invasive alien plant cover in t…	2012	English	Peer-reviewed article	NA	Yes	Plantae	Tracheophyta	Magnoliopsida	Fabales	Fabaceae	Acacia	Acacia mearnsii		Black wattle	Terrestrial	Terrestrial			other	N	N	Africa	South Africa		Krom River Catchment	Unit (1556 km2)	6 years (2002-2008)	Period	2002	2008	2002	2008	One-time	1240000			190392	304690	177143	27198.9	43527.2	ZAR	2010
IC_2.1_6419	SC1300		7477	Evaluating the cost-effectiveness of invasive alien plant clearing: A case study from South Africa	McConnachie, M. M., Cowling, R. M. van Wilgen, B. W. McConnachie, D. A.	Conservation projects spend billions of dollars clearing invasive alien plants, yet few studies have measured the cost-effectiveness of doing this, especially over larger spatial and temporal scales, relevant to operational contexts. We evaluated the cost-effectiveness of South Africa’s national invasive alien plant control programme, Working for Water, in reducing invasive alien plant cover in t…	2012	English	Peer-reviewed article	NA	Yes	Plantae	Tracheophyta	Magnoliopsida	Fabales	Fabaceae	Acacia	Acacia mearnsii		Black wattle	Terrestrial	Terrestrial			other	N	N	Africa	South Africa		Krom River Catchment	Site	2009	Period	2009	2009	2009	2009	One-time	3590000			551216	882127	3590000	551216	882127	ZAR	2010
IC_2.1_6446	SC1332		7870	An assessment of the effectiveness of a large, national-scale invasive alien plant control strategy in South Africa	van Wilgen, B. W., Forsyth, G. G., Le Maitre, D. C. , Wannenburgh, A., Kotze, J. D. F., van den Berg, E., Henderson, L.	This paper presents an assessment of a large, national-scale alien plant control program that has operated in South Africa for 15 years. We reviewed data from three national-level estimates of the extent of invasion, records of the costs and spatial extent of invasive species control operations, assessments of the effectiveness of biological control, and smaller-scale studies. The 19 most importa…	2012	English	Peer-reviewed article	NA	Yes	Plantae	Tracheophyta	Magnoliopsida	Fabales	Fabaceae	Acacia	Acacia mearnsii		Black wattle	Terrestrial	Terrestrial	Forest biome	1	other	N	N	Africa	South Africa		Forest Biome	Site	1995-2008	Period	1995	2008	1995	2009	Potentially ongoing	4300000			592588	1.20022e+06	286667	39505.9	80014.9	ZAR	2008
IC_2.1_6507	SC1403		7870	An assessment of the effectiveness of a large, national-scale invasive alien plant control strategy in South Africa	van Wilgen, B. W., Forsyth, G. G., Le Maitre, D. C. , Wannenburgh, A., Kotze, J. D. F., van den Berg, E., Henderson, L.	This paper presents an assessment of a large, national-scale alien plant control program that has operated in South Africa for 15 years. We reviewed data from three national-level estimates of the extent of invasion, records of the costs and spatial extent of invasive species control operations, assessments of the effectiveness of biological control, and smaller-scale studies. The 19 most importa…	2012	English	Peer-reviewed article	NA	Yes	Plantae	Tracheophyta	Magnoliopsida	Fabales	Fabaceae	Acacia	Acacia mearnsii		Black wattle	Terrestrial	Terrestrial	Albany thicket biome	1	other	N	N	Africa	South Africa		Albany Thicket Biome	Site	1995-2008	Period	1995	2008	1995	2009	Potentially ongoing	6700000			923335	1.87011e+06	446667	61555.7	124674	ZAR	2008
IC_2.1_6517	SC1416		7477	Evaluating the cost-effectiveness of invasive alien plant clearing: A case study from South Africa	McConnachie, M. M., Cowling, R. M. van Wilgen, B. W. McConnachie, D. A.	Conservation projects spend billions of dollars clearing invasive alien plants, yet few studies have measured the cost-effectiveness of doing this, especially over larger spatial and temporal scales, relevant to operational contexts. We evaluated the cost-effectiveness of South Africa’s national invasive alien plant control programme, Working for Water, in reducing invasive alien plant cover in t…	2012	English	Peer-reviewed article	NA	Yes	Plantae	Tracheophyta	Magnoliopsida	Fabales	Fabaceae	Acacia	Acacia mearnsii		Black wattle	Terrestrial	Terrestrial			other	N	N	Africa	South Africa		Kouga River Catchment	Unit (2426 km2)	6 years (2002-2008)	Period	2002	2008	2002	2008	One-time	7350000			1.12853e+06	1.80603e+06	1050000	161219	258004	ZAR	2010
IC_2.1_6522	SC1421		7477	Evaluating the cost-effectiveness of invasive alien plant clearing: A case study from South Africa	McConnachie, M. M., Cowling, R. M. van Wilgen, B. W. McConnachie, D. A.	Conservation projects spend billions of dollars clearing invasive alien plants, yet few studies have measured the cost-effectiveness of doing this, especially over larger spatial and temporal scales, relevant to operational contexts. We evaluated the cost-effectiveness of South Africa’s national invasive alien plant control programme, Working for Water, in reducing invasive alien plant cover in t…	2012	English	Peer-reviewed article	NA	Yes	Plantae	Tracheophyta	Magnoliopsida	Fabales	Fabaceae	Acacia	Acacia mearnsii		Black wattle	Terrestrial	Terrestrial			other	N	N	Africa	South Africa		Krom River Catchment	Unit (1556 km2)	6 years (2002-2008)	Period	2002	2008	2002	2008	One-time	7750000			1.18995e+06	1.90431e+06	1.10714e+06	169993	272045	ZAR	2010
IC_2.1_6777	SC1748		7870	An assessment of the effectiveness of a large, national-scale invasive alien plant control strategy in South Africa	van Wilgen, B. W., Forsyth, G. G., Le Maitre, D. C. , Wannenburgh, A., Kotze, J. D. F., van den Berg, E., Henderson, L.	This paper presents an assessment of a large, national-scale alien plant control program that has operated in South Africa for 15 years. We reviewed data from three national-level estimates of the extent of invasion, records of the costs and spatial extent of invasive species control operations, assessments of the effectiveness of biological control, and smaller-scale studies. The 19 most importa…	2012	English	Peer-reviewed article	NA	Yes	Plantae	Tracheophyta	Magnoliopsida	Fabales	Fabaceae	Acacia	Acacia mearnsii		Black wattle	Terrestrial	Terrestrial	Mois savanna biome	4	other	N	N	Africa	South Africa		Mois Savanna Biome	Site	1995-2008	Period	1995	2008	1995	2009	Potentially ongoing	51200000			7.05593e+06	1.4291e+07	3.41333e+06	470396	952735	ZAR	2008
IC_2.1_6783	SC1755		7477	Evaluating the cost-effectiveness of invasive alien plant clearing: A case study from South Africa	McConnachie, M. M., Cowling, R. M. van Wilgen, B. W. McConnachie, D. A.	Conservation projects spend billions of dollars clearing invasive alien plants, yet few studies have measured the cost-effectiveness of doing this, especially over larger spatial and temporal scales, relevant to operational contexts. We evaluated the cost-effectiveness of South Africa’s national invasive alien plant control programme, Working for Water, in reducing invasive alien plant cover in t…	2012	English	Peer-reviewed article	NA	Yes	Plantae	Tracheophyta	Magnoliopsida	Fabales	Fabaceae	Acacia	Acacia mearnsii		Black wattle	Terrestrial	Terrestrial			other	N	N	Africa	South Africa		Kouga River Catchment	Site	2009	Period	2009	2009	2009	2009	One-time	53270000			8.17919e+06	1.30894e+07	53270000	8.17919e+06	1.30894e+07	ZAR	2010
IC_2.1_6824	SC1808		7477	Evaluating the cost-effectiveness of invasive alien plant clearing: A case study from South Africa	McConnachie, M. M., Cowling, R. M. van Wilgen, B. W. McConnachie, D. A.	Conservation projects spend billions of dollars clearing invasive alien plants, yet few studies have measured the cost-effectiveness of doing this, especially over larger spatial and temporal scales, relevant to operational contexts. We evaluated the cost-effectiveness of South Africa’s national invasive alien plant control programme, Working for Water, in reducing invasive alien plant cover in t…	2012	English	Peer-reviewed article	NA	Yes	Plantae	Tracheophyta	Magnoliopsida	Fabales	Fabaceae	Acacia	Acacia mearnsii		Black wattle	Terrestrial	Terrestrial			other	N	N	Africa	South Africa		Krom River Catchment	Unit (1556 km2)	2009	Period	2009	2009	2009	2009	One-time	76870000			1.18028e+07	1.88883e+07	76870000	1.18028e+07	1.88883e+07	ZAR	2010
IC_2.1_6886	SC1883		7870	An assessment of the effectiveness of a large, national-scale invasive alien plant control strategy in South Africa	van Wilgen, B. W., Forsyth, G. G., Le Maitre, D. C. , Wannenburgh, A., Kotze, J. D. F., van den Berg, E., Henderson, L.	This paper presents an assessment of a large, national-scale alien plant control program that has operated in South Africa for 15 years. We reviewed data from three national-level estimates of the extent of invasion, records of the costs and spatial extent of invasive species control operations, assessments of the effectiveness of biological control, and smaller-scale studies. The 19 most importa…	2012	English	Peer-reviewed article	NA	Yes	Plantae	Tracheophyta	Magnoliopsida	Fabales	Fabaceae	Acacia	Acacia mearnsii		Black wattle	Terrestrial	Terrestrial	Fynbos	3	other	N	N	Africa	South Africa		Fynbos Biome	Site	1995-2008	Period	1995	2008	1995	2009	Potentially ongoing	141000000			1.94314e+07	3.93561e+07	9400000	1.29543e+06	2.62374e+06	ZAR	2008
IC_2.1_7011	SC2037		7477	Evaluating the cost-effectiveness of invasive alien plant clearing: A case study from South Africa	McConnachie, M. M., Cowling, R. M. van Wilgen, B. W. McConnachie, D. A.	Conservation projects spend billions of dollars clearing invasive alien plants, yet few studies have measured the cost-effectiveness of doing this, especially over larger spatial and temporal scales, relevant to operational contexts. We evaluated the cost-effectiveness of South Africa’s national invasive alien plant control programme, Working for Water, in reducing invasive alien plant cover in t…	2012	English	Peer-reviewed article	NA	Yes	Plantae	Tracheophyta	Magnoliopsida	Fabales	Fabaceae	Acacia	Acacia mearnsii		Black wattle	Terrestrial	Terrestrial			other	N	N	Africa	South Africa		Kouga River Catchment	Unit (2426 km2)	2009	Period	2009	2009	2009	2009	One-time	931470000			1.4302e+08	2.28879e+08	931470000	1.4302e+08	2.28879e+08	ZAR	2010
IC_2.1_7183	SC2239		Mugido2014	Determining the feasibility of harvesting invasive alien plant species for energy	Mugido, W., Blignaut, J., Joubert, M., De Wet, J., Knipe, A., Joubert, S., Cobbing, B., Jansen, J., Le Maitre, D. and van der Vyfer, M.	Woody invasive alien plants (IAPs) are a threat to South Africa’s water resources, biodiversity and land productivity. The impacts of IAPs were the main reason for the South African government to embark on a natural resource management public works programme called Working for Water (WfW), which was aimed at controlling IAPs in a cost-effective yet labour-intensive way. At the same time, the high…	2014	English	Peer-reviewed article	NA	Yes	Plantae	Tracheophyta	Magnoliopsida	Fabales	Fabaceae	Acacia	Acacia mearnsii		Black wattle	Terrestrial	Terrestrial			other	N	N	Africa	South Africa		Nelson Mandela Bay Municipality	Site	2013	Period	2013	2013	2013	2013	One-time	18264	15431	21097	1742.5	3548.4	18264	1742.5	3548.4	ZAR	2014
IC_2.1_7184	SC2240		Mugido2014	Determining the feasibility of harvesting invasive alien plant species for energy	Mugido, W., Blignaut, J., Joubert, M., De Wet, J., Knipe, A., Joubert, S., Cobbing, B., Jansen, J., Le Maitre, D. and van der Vyfer, M.	Woody invasive alien plants (IAPs) are a threat to South Africa’s water resources, biodiversity and land productivity. The impacts of IAPs were the main reason for the South African government to embark on a natural resource management public works programme called Working for Water (WfW), which was aimed at controlling IAPs in a cost-effective yet labour-intensive way. At the same time, the high…	2014	English	Peer-reviewed article	NA	Yes	Plantae	Tracheophyta	Magnoliopsida	Fabales	Fabaceae	Acacia	Acacia mearnsii		Black wattle	Terrestrial	Terrestrial			other	N	N	Africa	South Africa		Nelson Mandela Bay Municipality	Site	2013	Period	2013	2013	2013	2013	One-time	13938	5831	22045	1329.77	2707.93	13938	1329.77	2707.93	ZAR	2014
IC_2.1_7185	SC2241		Mugido2014	Determining the feasibility of harvesting invasive alien plant species for energy	Mugido, W., Blignaut, J., Joubert, M., De Wet, J., Knipe, A., Joubert, S., Cobbing, B., Jansen, J., Le Maitre, D. and van der Vyfer, M.	Woody invasive alien plants (IAPs) are a threat to South Africa’s water resources, biodiversity and land productivity. The impacts of IAPs were the main reason for the South African government to embark on a natural resource management public works programme called Working for Water (WfW), which was aimed at controlling IAPs in a cost-effective yet labour-intensive way. At the same time, the high…	2014	English	Peer-reviewed article	NA	Yes	Plantae	Tracheophyta	Magnoliopsida	Fabales	Fabaceae	Acacia	Acacia mearnsii		Black wattle	Terrestrial	Terrestrial			other	N	N	Africa	South Africa		Nelson Mandela Bay Municipality	Site	2013	Period	2013	2013	2013	2013	One-time	5633.5	2433	8834	537.472	1094.5	5633.5	537.472	1094.5	ZAR	2014
IC_2.1_184	NE185	TC	SP_37	Proxecto de actuación en materia de expecies exóticas invasoras na reserva da biosfera do río Eo, Oscos e Terras do Burón	Jorge Mouriño Lourido- Arcea Xestión de Recursos Naturais SL; Dirección Xeral de Conservación da Natureza- Xunta de Galicia		2011	Galician	Official report	NA	Yes	Plantae	Tracheophyta	Magnoliopsida	Fabales	Fabaceae	Acacia	Acacia melanoxylon		Tasmanian blackwood	Terrestrial	Terrestrial			other	Y	N	Europe	Spain	Galicia	Biosphere Reserve - Eo River - Oscos & Terras de Buron - Galicia	Unit (River)	2011	Year	2011	2011	2011	2011	One-time	6717.96			10190	10251.2	6717.96	10190	10251.2	EUR	2011
IC_2.1_1010	NE1011	TC	SP_29	Actuaciones de control de especies invasoras. Memoria Anual 2014	Generalitat Valenciana- Consellería d'Infraestructures- Territori i Medi Ambient- Dirección General el Medio Natural		2015	Spanish	Official report	NA	Yes	Plantae	Tracheophyta	Magnoliopsida	Fabales	Fabaceae	Acacia	Acacia melanoxylon		NA	Terrestrial	Terrestrial	Shrubland & Forests		other	NA	N	Europe	Spain	Valencia	La Pobla de Tornesa	Site	2014	Year	2014	2014	2014	2014	One-time	1228.8			1690.27	1920.88	1228.8	1690.27	1920.88	EUR	2014
IC_2.1_1499	NE1506	TC	SP_27	Actuaciones de control de especies invasoras. Memoria Anual 2012	Generalitat Valenciana- Consellería d'Infraestructures- Territori i Medi Ambient- Dirección General el Medio Natural		2013	Spanish	Official report	NA	Yes	Plantae	Tracheophyta	Magnoliopsida	Fabales	Fabaceae	Acacia	Acacia melanoxylon		NA	Terrestrial	Terrestrial	Shrubland & Forests		other	NA	N	Europe	Spain	Valencia	Castellon Province	Site	2012	Year	2012	2012	2012	2012	One-time	96			131.68	147.475	96	131.68	147.475	EUR	2012
IC_2.1_1500	NE1507	TC	SP_27	Actuaciones de control de especies invasoras. Memoria Anual 2012	Generalitat Valenciana- Consellería d'Infraestructures- Territori i Medi Ambient- Dirección General el Medio Natural		2013	Spanish	Official report	NA	Yes	Plantae	Tracheophyta	Magnoliopsida	Fabales	Fabaceae	Acacia	Acacia melanoxylon		NA	Terrestrial	Terrestrial	Shrubland & Forests		other	NA	N	Europe	Spain	Valencia	La Pobla de Tornesa	Site	2012	Year	2012	2012	2012	2012	One-time	392.96			539.011	603.665	392.96	539.011	603.665	EUR	2012
IC_2.1_1690	NE1697	TC	SP_28	Actuaciones de control de especies invasoras. Memoria Anual 2013	Generalitat Valenciana- Consellería d'Infraestructures- Territori i Medi Ambient- Dirección General el Medio Natural		2014	Spanish	Official report	NA	Yes	Plantae	Tracheophyta	Magnoliopsida	Fabales	Fabaceae	Acacia	Acacia melanoxylon		NA	Terrestrial	Terrestrial	Marine and continental cliffs		other	NA	N	Europe	Spain	Valencia	Peniscola	Site	2013	Year	2013	2013	2013	2013	One-time	51.2			71.5498	79.8357	51.2	71.5498	79.8357	EUR	2013
IC_2.1_1713	NE1720	TC	SP_28	Actuaciones de control de especies invasoras. Memoria Anual 2013	Generalitat Valenciana- Consellería d'Infraestructures- Territori i Medi Ambient- Dirección General el Medio Natural		2014	Spanish	Official report	NA	Yes	Plantae	Tracheophyta	Magnoliopsida	Fabales	Fabaceae	Acacia	Acacia melanoxylon		NA	Terrestrial	Terrestrial	Shrubland & Forests		other	NA	N	Europe	Spain	Valencia	La Pobla de Tornesa	Site	2013	Year	2013	2013	2013	2013	One-time	268.8			375.637	419.137	268.8	375.637	419.137	EUR	2013
IC_2.1_2309	NE2317	TC	SP_30	Actuaciones de control de especies invasoras. Memoria Anual 2015	Generalitat Valenciana- Consellería d'Infraestructures- Territori i Medi Ambient- Dirección General el Medio Natural		2016	Spanish	Official report	NA	Yes	Plantae	Tracheophyta	Magnoliopsida	Fabales	Fabaceae	Acacia	Acacia melanoxylon		NA	Terrestrial	Terrestrial	Shrubland & Forests		other	NA	N	Europe	Spain	Valencia	Puebla Tornesa	Site	2015	Year	2015	2015	2015	2015	One-time	204.8			234.996	318.708	204.8	234.996	318.708	EUR	2015
IC_2.1_2609	NE2617	TC	SP_31	Actuaciones de control de especies invasoras. Memoria Anual 2017	Generalitat Valenciana- Consellería d'Infraestructures- Territori i Medi Ambient- Dirección General el Medio Natural		2018	Spanish	Official report	NA	Yes	Plantae	Tracheophyta	Magnoliopsida	Fabales	Fabaceae	Acacia	Acacia melanoxylon		NA	Terrestrial	Terrestrial	Shrubland & Forests		other	NA	N	Europe	Spain	Valencia	Puebla Tornesa	Site	2017	Year	2017	2017	2017	2017	One-time	128			144.599	199.616	128	144.599	199.616	EUR	2017
IC_2.1_2868	NE2876	TC	SP_54	Actuaciones de control de especies invasoras. Memoria Anual 2016	Generalitat Valenciana- Consellería d'Infraestructures- Territori i Medi Ambient- Dirección General el Medio Natural		2017	Spanish	Official report	NA	Yes	Plantae	Tracheophyta	Magnoliopsida	Fabales	Fabaceae	Acacia	Acacia melanoxylon		NA	Terrestrial	Terrestrial	Shrubland & Forests		other	NA	NA	Europe	Spain	Valencia	Puebla Tornesa	Site	2016	Year	2016	2016	2016	2016	One-time	256			289.403	398.856	256	289.403	398.856	EUR	2016
IC_2.1_6565	SC1481		7870	An assessment of the effectiveness of a large, national-scale invasive alien plant control strategy in South Africa	van Wilgen, B. W., Forsyth, G. G., Le Maitre, D. C. , Wannenburgh, A., Kotze, J. D. F., van den Berg, E., Henderson, L.	This paper presents an assessment of a large, national-scale alien plant control program that has operated in South Africa for 15 years. We reviewed data from three national-level estimates of the extent of invasion, records of the costs and spatial extent of invasive species control operations, assessments of the effectiveness of biological control, and smaller-scale studies. The 19 most importa…	2012	English	Peer-reviewed article	NA	Yes	Plantae	Tracheophyta	Magnoliopsida	Fabales	Fabaceae	Acacia	Acacia melanoxylon		Australian blackwood	Terrestrial	Terrestrial	Forest biome	1	other	N	N	Africa	South Africa		Forest Biome	Site	1995-2008	Period	1995	2008	1995	2009	Potentially ongoing	9900000			1.36433e+06	2.7633e+06	660000	90955.4	184220	ZAR	2008
IC_1.0_1865	2093	WoS	12904	Value for money? Investment in weed management in Australian rangelands	Martin, T. G., & van Klinken, R. D.		2006	English	Peer-reviewed article	NA	Yes	Plantae	Tracheophyta	Magnoliopsida	Fabales	Fabaceae	Vachellia	Vachellia nilotica		Prickly acacia	Terrestrial	Terrestrial			other		Y	Oceania	Australia		Australia	Country	1 year (1997/1998)	Year	1998	1998	1998	1998	One-time	514700			471270	592410	514700	471270	592410	AUD	2006
IC_1.0_1866	2094	WoS	12904	Value for money? Investment in weed management in Australian rangelands	Martin, T. G., & van Klinken, R. D.		2006	English	Peer-reviewed article	NA	Yes	Plantae	Tracheophyta	Magnoliopsida	Fabales	Fabaceae	Vachellia	Vachellia nilotica		Prickly acacia	Terrestrial	Terrestrial			other		Y	Oceania	Australia		Australia	Country	1 year (1998/1999)	Year	1999	1999	1999	1999	One-time	6500			5951.54	7481.38	6500	5951.54	7481.38	AUD	2006
IC_1.0_1867	2095	WoS	12904	Value for money? Investment in weed management in Australian rangelands	Martin, T. G., & van Klinken, R. D.		2006	English	Peer-reviewed article	NA	Yes	Plantae	Tracheophyta	Magnoliopsida	Fabales	Fabaceae	Vachellia	Vachellia nilotica		Prickly acacia	Terrestrial	Terrestrial			other		Y	Oceania	Australia		Australia	Country	1 year (1999/2000)	Year	2000	2000	2000	2000	One-time	6500			5951.54	7481.38	6500	5951.54	7481.38	AUD	2006
IC_1.0_1868	2096	WoS	12904	Value for money? Investment in weed management in Australian rangelands	Martin, T. G., & van Klinken, R. D.		2006	English	Peer-reviewed article	NA	Yes	Plantae	Tracheophyta	Magnoliopsida	Fabales	Fabaceae	Vachellia	Vachellia nilotica		Prickly acacia	Terrestrial	Terrestrial			other		Y	Oceania	Australia		Australia	Country	1 year (2001/2002)	Year	2002	2002	2002	2002	One-time	319970			292971	368279	319970	292971	368279	AUD	2006
IC_1.0_1869	2097	WoS	12904	Value for money? Investment in weed management in Australian rangelands	Martin, T. G., & van Klinken, R. D.		2006	English	Peer-reviewed article	NA	Yes	Plantae	Tracheophyta	Magnoliopsida	Fabales	Fabaceae	Vachellia	Vachellia nilotica		Prickly acacia	Terrestrial	Terrestrial			other		Y	Oceania	Australia		Australia	Country	1 year (2002/2003)	Year	2003	2003	2003	2003	One-time	584700			535364	672979	584700	535364	672979	AUD	2006
IC_1.0_1870	2098	WoS	12904	Value for money? Investment in weed management in Australian rangelands	Martin, T. G., & van Klinken, R. D.		2006	English	Peer-reviewed article	NA	Yes	Plantae	Tracheophyta	Magnoliopsida	Fabales	Fabaceae	Vachellia	Vachellia nilotica		Prickly acacia	Terrestrial	Terrestrial			other		Y	Oceania	Australia		Australia	Country	1 year (2003/2004)	Year	2004	2004	2004	2004	One-time	225420			206399	259454	225420	206399	259454	AUD	2006
IC_1.0_1871	2099	WoS	12904	Value for money? Investment in weed management in Australian rangelands	Martin, T. G., & van Klinken, R. D.		2006	English	Peer-reviewed article	NA	Yes	Plantae	Tracheophyta	Magnoliopsida	Fabales	Fabaceae	Vachellia	Vachellia nilotica		Prickly acacia	Terrestrial	Terrestrial			other		Y	Oceania	Australia		Australia	Country	1 year (2004/2005)	Year	2005	2005	2005	2005	One-time	90000			82405.9	103588	90000	82405.9	103588	AUD	2006
IC_2.1_3074	NE3082	TC	EC4	Estrategias para la erradicacion de 21 especies de plantas potencialmente invasoras en Galapagos	Renteria J.L., Atkinson R & Buddenhagen C		2007	Spanish	Report	NA	Yes	Plantae	Tracheophyta	Magnoliopsida	Fabales	Fabaceae	Vachellia	Vachellia nilotica		gum arabic tree	Terrestrial	Terrestrial			other	Y	Y	South America	Ecuador	Galapagos Islands	Galapagos- Santa Cruz	Site	2007	Year	Unspecified	Unspecified	2007	2007	One-time	405			478.79		405	478.79		USD	2007
IC_2.1_5365	SC172		Buddenhagen2015	Lessons from successful plant eradications in Galapagos: commitment is crucial	Buddenhagen, C.E. and Tye, A.	We analyse introduced plant eradication projects in Galapagos. 8 (38 %) of 21 initiated projects have succeeded. Evaluation of project progress, feasibility and costs suggests that for\US$100,000 (2015 prices) another 12 projects could achieve eradication within 5 years. This contrasts with the analysis of the same programme by Gardener et al. (Restor Ecol 18:20–29, 2010), which concluded that 87…	2015	English	Peer-reviewed article	NA	Yes	Plantae	Tracheophyta	Magnoliopsida	Fabales	Fabaceae	Vachellia	Vachellia nilotica		Gum arabic tree	Terrestrial	Terrestrial			other	Y	Y	South America	Ecuador	Galapagos Islands	Santa Cruz	Unit (Island)	2010	Period	2006	2010	2006	2010	One-time	600			709.318	1653.41	120	141.864	330.682	USD	2007
IC_2.1_6228	SC1077		Firn2015	Priority threat management of non-native plants to maintain ecosystem integrity across heterogeneous landscapes	Firn, J, Martin, TG, Chades, I, Walters, B, Hayes, J, Nicol, S, Carwardine, J	1. Invasive non-native plants have negatively impacted on biodiversity and ecosystem functions world-wide. Because of the large number of species, their wide distributions and varying degrees of impact, we need a more effective method for prioritizing control strategies for cost-effective investment across heterogeneous landscapes. 2. Here, we develop a prioritization framework that synthesizes s…	2015	English	Peer-reviewed article	NA	Yes	Plantae	Tracheophyta	Magnoliopsida	Fabales	Fabaceae	Vachellia	Vachellia nilotica		prickly acacia	Terrestrial	Terrestrial	wetlands, grasslands, deserts, springs wetlands, semi aird, arid, pasture; some of the land is probably protected, but not all of it, so listed as N for protectedArea	4\7\9\10	other	N	Y	Oceania	Australia	Queensland, South Australia, New South Wales, Northern Territory	Lake Eyre Basin	Site	future	Year	2015	2065	2015	2065	Potentially ongoing	955678			742510	670485	955678	742510	670485	AUD	2015
IC_3.0_5	SC2379	TC	306	Eradications and people: lessons from the plant eradication program in Galapagos	Gardener et al		2010	English	Peer-reviewed article	Glen; A. S.; Atkinson; R.; Campbell; K. J.; Hagen; E.; Holmes; N. D.; Keitt; B. S.; _ Torres; H. (2013). Eradicating multiple invasive species on inhabited islands: The next big step in island restoration? Biological Invasions; 15(12); 2589_2603. https://doi.org/10.1007/s10530-013-0495-y	Yes	Plantae	Tracheophyta	Magnoliopsida	Fabales	Fabaceae	Vachellia	Vachellia nilotica		NA	Terrestrial	Terrestrial			other	Y	Y	South America	Ecuador	Galapagos Islands	Santa Cruz Island	Site	2006-2008	Period	2006	2008	2006	2008	One-time	250			284.62		83.3333	94.8741		USD	2008
IC_1.0_1923	2151	WoS	12904	Value for money? Investment in weed management in Australian rangelands	Martin, T. G., & van Klinken, R. D.		2006	English	Peer-reviewed article	NA	Yes	Plantae	Tracheophyta	Magnoliopsida	Fabales/Malpighiales/Gentianales/Rosales//Asterales	Fabaceae/Euphorbiaceae/Apocynaceae/Rhamnaceae/Asteraceae	Vachellia/Parkinsonia/Jatropha/Calotropis/Ziziphus/Xanthium	Vachellia nilotica/Parkinsonia aculeata/Jatropha gossypiifolia/Ziziphus mauritiana		Prickly acacia/Parkinsonia/Mesquite/Bellyache bush/Calotrope/Chinee apple/Parthenium/Noogoora burr	Terrestrial	Terrestrial			other		Y	Oceania	Australia		Australia	Unit (6.5 million ha land area managed)	Unspecified	Year	Unspecified	Unspecified	2006	2006	Potentially ongoing	510000			466967	587000	510000	466967	587000	AUD	2006
IC_2.1_6484	SC1374	TC	EMTC_8	Contain or eradicate? Optimizing the management goal for Australian acacia invasions in the face of uncertainty	Moore et al		2012	English	Peer-reviewed article	NA	Yes	Plantae	Tracheophyta	Magnoliopsida	Fabales	Fabaceae	Acacia	Acacia paradoxa		NA	Terrestrial	Terrestrial			other	N	N	Africa	South Africa		South Africa	Unit (310ha)	Unspecified	Period	Unspecified	Unspecified			One-time	5400000			702215	1.16904e+06				ZAR	2012
IC_2.1_6723	SC1683	TC	EMTC_8	Contain or eradicate? Optimizing the management goal for Australian acacia invasions in the face of uncertainty	Moore et al		2012	English	Peer-reviewed article	NA	Yes	Plantae	Tracheophyta	Magnoliopsida	Fabales	Fabaceae	Acacia	Acacia paradoxa		NA	Terrestrial	Terrestrial			other	N	N	Africa	South Africa		South Africa	Unit (310ha)	Unspecified	Period	Unspecified	Unspecified			One-time	32800000			4.2653e+06	7.10081e+06				ZAR	2012
IC_2.1_6726	SC1687	TC	EMTC_8	Contain or eradicate? Optimizing the management goal for Australian acacia invasions in the face of uncertainty	Moore et al		2012	English	Peer-reviewed article	NA	Yes	Plantae	Tracheophyta	Magnoliopsida	Fabales	Fabaceae	Acacia	Acacia paradoxa		NA	Terrestrial	Terrestrial			other	N	N	Africa	South Africa		South Africa	Unit (310ha)	Unspecified	Period	Unspecified	Unspecified			One-time	33600000			4.36934e+06	7.274e+06				ZAR	2012
IC_2.1_6888	SC1885	TC	EMTC_8	Contain or eradicate? Optimizing the management goal for Australian acacia invasions in the face of uncertainty	Moore et al		2012	English	Peer-reviewed article	NA	Yes	Plantae	Tracheophyta	Magnoliopsida	Fabales	Fabaceae	Acacia	Acacia paradoxa		NA	Terrestrial	Terrestrial			other	N	N	Africa	South Africa		South Africa	Unit (310ha)	Unspecified	Period	Unspecified	Unspecified			One-time	146000000			1.89858e+07	3.16072e+07				ZAR	2012
IC_2.1_7207	SC2263	TC	EMTC_8	Contain or eradicate? Optimizing the management goal for Australian acacia invasions in the face of uncertainty	Moore et al		2012	English	Peer-reviewed article	NA	Yes	Plantae	Tracheophyta	Magnoliopsida	Fabales	Fabaceae	Acacia	Acacia paradoxa		NA	Terrestrial	Terrestrial			other	N	N	Africa	South Africa		South Africa	Unit (310ha)	Unspecified	Period	Unspecified	Unspecified			One-time	10000000	8000000	12000000	1.3004e+06	2.16488e+06				ZAR	2012
IC_4.0_581	SC2554	TC	vanWilgen2017	The status of biological invasions and their management in South Africa	vanWilgen		2017	English	Official report		Yes	Plantae	Tracheophyta	Magnoliopsida	Fabales	Fabaceae	Acacia	Acacia paradoxa		Kangaroo thorn	Terrestrial	Terrestrial	Fynbos	3	other	Y	N	Africa	South Africa	Cape Town	Table mountain	Site	2008-2017	Period	2008	2017	2008	2017	Potentially ongoing	400000			30021.5	62240.3	40000	3002.15	6224.03	ZAR	2017
IC_2.1_5486	SC298	TC	EMTC_15	Costs and benefits of biological control of invasive alien plants: case studies from South Africa	Van Wilgen et al		2004	English	Peer-reviewed article	NA	Yes	Plantae	Tracheophyta	Magnoliopsida	Fabales	Fabaceae	Acacia	Acacia pycnantha		Golden wattle	Terrestrial	Terrestrial			other	N	N	Africa	South Africa		South Africa	Unit (ha)	2000	Year	2000	2000	2000	2000	One-time	3600			738.412	1879.68	3600	738.412	1879.68	ZAR	2000
IC_2.1_6177	SC1022	TC	EMTC_15	Costs and benefits of biological control of invasive alien plants: case studies from South Africa	Van Wilgen et al		2004	English	Peer-reviewed article	NA	Yes	Plantae	Tracheophyta	Magnoliopsida	Fabales	Fabaceae	Acacia	Acacia pycnantha		Golden wattle	Terrestrial	Terrestrial			other	N	N	Africa	South Africa		South Africa	Country	1985-2001	Period	1985	2001	1985	2001	One-time	700000			143580	365493	41176.5	8445.89	21499.6	ZAR	2000
IC_2.1_916	NE917	TC	SP_29	Actuaciones de control de especies invasoras. Memoria Anual 2014	Generalitat Valenciana- Consellería d'Infraestructures- Territori i Medi Ambient- Dirección General el Medio Natural		2015	Spanish	Official report	NA	Yes	Plantae	Tracheophyta	Magnoliopsida	Fabales	Fabaceae	Acacia	Acacia saligna		NA	Terrestrial	Terrestrial	Marhslands - river - dry riverbed		other	NA	N	Europe	Spain	Valencia	Orihuela	Site	2014	Year	2014	2014	2014	2014	One-time	512			704.28	800.368	512	704.28	800.368	EUR	2014
IC_2.1_1011	NE1012	TC	SP_29	Actuaciones de control de especies invasoras. Memoria Anual 2014	Generalitat Valenciana- Consellería d'Infraestructures- Territori i Medi Ambient- Dirección General el Medio Natural		2015	Spanish	Official report	NA	Yes	Plantae	Tracheophyta	Magnoliopsida	Fabales	Fabaceae	Acacia	Acacia saligna		NA	Terrestrial	Terrestrial	Shrubland & Forests		other	NA	N	Europe	Spain	Valencia	Javea	Site	2014	Year	2014	2014	2014	2014	One-time	1024			1408.56	1600.74	1024	1408.56	1600.74	EUR	2014
IC_2.1_1012	NE1013	TC	SP_29	Actuaciones de control de especies invasoras. Memoria Anual 2014	Generalitat Valenciana- Consellería d'Infraestructures- Territori i Medi Ambient- Dirección General el Medio Natural		2015	Spanish	Official report	NA	Yes	Plantae	Tracheophyta	Magnoliopsida	Fabales	Fabaceae	Acacia	Acacia saligna		NA	Terrestrial	Terrestrial	Shrubland & Forests		other	NA	N	Europe	Spain	Valencia	Teulada	Site	2014	Year	2014	2014	2014	2014	One-time	384			528.21	600.276	384	528.21	600.276	EUR	2014
IC_2.1_5239	SC42		Macdonall&Wissel1992	Determining optimal clearing treatments for the alien invasive shrub Acacia saligna in the southwestern Cape, South Africa	Macdonald, I.A.W., Wissel, C.	The results of a replicated field-scale trial of a range of control treatments for Acacia saligna were used to create a probabilistic model of the effects of repeated treatment applications. Using estimates of costs per plant treated for each treatment and for each of four size classes of plants, it was possible to compute the costs for every treatment combination. A Markov-chain model was create…	1992	English	Peer-reviewed article	Macdonall&Wissel1989	Yes	Plantae	Tracheophyta	Magnoliopsida	Fabales	Fabaceae	Acacia	Acacia saligna		Port Jackson willow	Terrestrial	Terrestrial	Fynbos	3	other	N	N	Africa	South Africa		Southwestern Cape	Site	1992-1996	Period	1992	1996	1992	1996	Potentially ongoing	46			73.5726	171.741	9.2	14.7145	34.3481	ZAR	1984
IC_2.1_5245	SC48		Macdonall&Wissel1992	Determining optimal clearing treatments for the alien invasive shrub Acacia saligna in the southwestern Cape, South Africa	Macdonald, I.A.W., Wissel, C.	The results of a replicated field-scale trial of a range of control treatments for Acacia saligna were used to create a probabilistic model of the effects of repeated treatment applications. Using estimates of costs per plant treated for each treatment and for each of four size classes of plants, it was possible to compute the costs for every treatment combination. A Markov-chain model was create…	1992	English	Peer-reviewed article	Macdonall&Wissel1989	Yes	Plantae	Tracheophyta	Magnoliopsida	Fabales	Fabaceae	Acacia	Acacia saligna		Port Jackson willow	Terrestrial	Terrestrial	Fynbos	3	other	N	N	Africa	South Africa		Southwestern Cape	Site	1992-1996	Period	1992	1996	1992	1996	Potentially ongoing	64			102.362	238.943	12.8	20.4724	47.7887	ZAR	1984
IC_2.1_5262	SC65		Macdonall&Wissel1992	Determining optimal clearing treatments for the alien invasive shrub Acacia saligna in the southwestern Cape, South Africa	Macdonald, I.A.W., Wissel, C.	The results of a replicated field-scale trial of a range of control treatments for Acacia saligna were used to create a probabilistic model of the effects of repeated treatment applications. Using estimates of costs per plant treated for each treatment and for each of four size classes of plants, it was possible to compute the costs for every treatment combination. A Markov-chain model was create…	1992	English	Peer-reviewed article	Macdonall&Wissel1989	Yes	Plantae	Tracheophyta	Magnoliopsida	Fabales	Fabaceae	Acacia	Acacia saligna		Port Jackson willow	Terrestrial	Terrestrial	Fynbos	3	other	N	N	Africa	South Africa		Southwestern Cape	Site	1992-1996	Period	1992	1996	1992	1996	Potentially ongoing	111			177.534	414.417	22.2	35.5068	82.8835	ZAR	1984
IC_2.1_5277	SC80		Macdonall&Wissel1992	Determining optimal clearing treatments for the alien invasive shrub Acacia saligna in the southwestern Cape, South Africa	Macdonald, I.A.W., Wissel, C.	The results of a replicated field-scale trial of a range of control treatments for Acacia saligna were used to create a probabilistic model of the effects of repeated treatment applications. Using estimates of costs per plant treated for each treatment and for each of four size classes of plants, it was possible to compute the costs for every treatment combination. A Markov-chain model was create…	1992	English	Peer-reviewed article	Macdonall&Wissel1989	Yes	Plantae	Tracheophyta	Magnoliopsida	Fabales	Fabaceae	Acacia	Acacia saligna		Port Jackson willow	Terrestrial	Terrestrial	Fynbos	3	other	N	N	Africa	South Africa		Southwestern Cape	Site	1992-1996	Period	1992	1996	1992	1996	Potentially ongoing	147			235.113	548.823	29.4	47.0225	109.765	ZAR	1984
IC_2.1_5286	SC90		Macdonall&Wissel1992	Determining optimal clearing treatments for the alien invasive shrub Acacia saligna in the southwestern Cape, South Africa	Macdonald, I.A.W., Wissel, C.	The results of a replicated field-scale trial of a range of control treatments for Acacia saligna were used to create a probabilistic model of the effects of repeated treatment applications. Using estimates of costs per plant treated for each treatment and for each of four size classes of plants, it was possible to compute the costs for every treatment combination. A Markov-chain model was create…	1992	English	Peer-reviewed article	Macdonall&Wissel1989	Yes	Plantae	Tracheophyta	Magnoliopsida	Fabales	Fabaceae	Acacia	Acacia saligna		Port Jackson willow	Terrestrial	Terrestrial	Fynbos	3	other	N	N	Africa	South Africa		Southwestern Cape	Site	1992-1996	Period	1992	1996	1992	1996	Potentially ongoing	174			278.296	649.627	34.8	55.6593	129.925	ZAR	1984
IC_2.1_5324	SC129		Macdonall&Wissel1992	Determining optimal clearing treatments for the alien invasive shrub Acacia saligna in the southwestern Cape, South Africa	Macdonald, I.A.W., Wissel, C.	The results of a replicated field-scale trial of a range of control treatments for Acacia saligna were used to create a probabilistic model of the effects of repeated treatment applications. Using estimates of costs per plant treated for each treatment and for each of four size classes of plants, it was possible to compute the costs for every treatment combination. A Markov-chain model was create…	1992	English	Peer-reviewed article	Macdonall&Wissel1989	Yes	Plantae	Tracheophyta	Magnoliopsida	Fabales	Fabaceae	Acacia	Acacia saligna		Port Jackson willow	Terrestrial	Terrestrial	Fynbos	3	other	N	N	Africa	South Africa		Southwestern Cape	Site	1992-1996	Period	1992	1996	1992	1996	Potentially ongoing	323			516.608	1205.92	64.6	103.322	241.183	ZAR	1984
IC_2.1_5340	SC147		Macdonall&Wissel1992	Determining optimal clearing treatments for the alien invasive shrub Acacia saligna in the southwestern Cape, South Africa	Macdonald, I.A.W., Wissel, C.	The results of a replicated field-scale trial of a range of control treatments for Acacia saligna were used to create a probabilistic model of the effects of repeated treatment applications. Using estimates of costs per plant treated for each treatment and for each of four size classes of plants, it was possible to compute the costs for every treatment combination. A Markov-chain model was create…	1992	English	Peer-reviewed article	Macdonall&Wissel1989	Yes	Plantae	Tracheophyta	Magnoliopsida	Fabales	Fabaceae	Acacia	Acacia saligna		Port Jackson willow	Terrestrial	Terrestrial	Fynbos	3	other	N	N	Africa	South Africa		Southwestern Cape	Site	1992-1996	Period	1992	1996	1992	1996	Potentially ongoing	428			684.545	1597.93	85.6	136.909	319.587	ZAR	1984
IC_2.1_5356	SC163		Macdonall&Wissel1992	Determining optimal clearing treatments for the alien invasive shrub Acacia saligna in the southwestern Cape, South Africa	Macdonald, I.A.W., Wissel, C.	The results of a replicated field-scale trial of a range of control treatments for Acacia saligna were used to create a probabilistic model of the effects of repeated treatment applications. Using estimates of costs per plant treated for each treatment and for each of four size classes of plants, it was possible to compute the costs for every treatment combination. A Markov-chain model was create…	1992	English	Peer-reviewed article	Macdonall&Wissel1989	Yes	Plantae	Tracheophyta	Magnoliopsida	Fabales	Fabaceae	Acacia	Acacia saligna		Port Jackson willow	Terrestrial	Terrestrial	Fynbos	3	other	N	N	Africa	South Africa		Southwestern Cape	Site	1992-1996	Period	1992	1996	1992	1996	Potentially ongoing	539			862.079	2012.35	107.8	172.416	402.47	ZAR	1984
IC_2.1_5357	SC164		Macdonall&Wissel1992	Determining optimal clearing treatments for the alien invasive shrub Acacia saligna in the southwestern Cape, South Africa	Macdonald, I.A.W., Wissel, C.	The results of a replicated field-scale trial of a range of control treatments for Acacia saligna were used to create a probabilistic model of the effects of repeated treatment applications. Using estimates of costs per plant treated for each treatment and for each of four size classes of plants, it was possible to compute the costs for every treatment combination. A Markov-chain model was create…	1992	English	Peer-reviewed article	Macdonall&Wissel1989	Yes	Plantae	Tracheophyta	Magnoliopsida	Fabales	Fabaceae	Acacia	Acacia saligna		Port Jackson willow	Terrestrial	Terrestrial	Fynbos	3	other	N	N	Africa	South Africa		Southwestern Cape	Site	1992-1996	Period	1992	1996	1992	1996	Potentially ongoing	540			863.679	2016.08	108	172.736	403.217	ZAR	1984
IC_2.1_5358	SC165		Macdonall&Wissel1992	Determining optimal clearing treatments for the alien invasive shrub Acacia saligna in the southwestern Cape, South Africa	Macdonald, I.A.W., Wissel, C.	The results of a replicated field-scale trial of a range of control treatments for Acacia saligna were used to create a probabilistic model of the effects of repeated treatment applications. Using estimates of costs per plant treated for each treatment and for each of four size classes of plants, it was possible to compute the costs for every treatment combination. A Markov-chain model was create…	1992	English	Peer-reviewed article	Macdonall&Wissel1989	Yes	Plantae	Tracheophyta	Magnoliopsida	Fabales	Fabaceae	Acacia	Acacia saligna		Port Jackson willow	Terrestrial	Terrestrial	Fynbos	3	other	N	N	Africa	South Africa		Southwestern Cape	Site	1992-1996	Period	1992	1996	1992	1996	Potentially ongoing	549			878.073	2049.69	109.8	175.615	409.937	ZAR	1984
IC_2.1_5367	SC174		Macdonall&Wissel1992	Determining optimal clearing treatments for the alien invasive shrub Acacia saligna in the southwestern Cape, South Africa	Macdonald, I.A.W., Wissel, C.	The results of a replicated field-scale trial of a range of control treatments for Acacia saligna were used to create a probabilistic model of the effects of repeated treatment applications. Using estimates of costs per plant treated for each treatment and for each of four size classes of plants, it was possible to compute the costs for every treatment combination. A Markov-chain model was create…	1992	English	Peer-reviewed article	Macdonall&Wissel1989	Yes	Plantae	Tracheophyta	Magnoliopsida	Fabales	Fabaceae	Acacia	Acacia saligna		Port Jackson willow	Terrestrial	Terrestrial	Fynbos	3	other	N	N	Africa	South Africa		Southwestern Cape	Site	1992-1996	Period	1992	1996	1992	1996	Potentially ongoing	604			966.041	2255.03	120.8	193.208	451.006	ZAR	1984
IC_2.1_5369	SC176		Macdonall&Wissel1992	Determining optimal clearing treatments for the alien invasive shrub Acacia saligna in the southwestern Cape, South Africa	Macdonald, I.A.W., Wissel, C.	The results of a replicated field-scale trial of a range of control treatments for Acacia saligna were used to create a probabilistic model of the effects of repeated treatment applications. Using estimates of costs per plant treated for each treatment and for each of four size classes of plants, it was possible to compute the costs for every treatment combination. A Markov-chain model was create…	1992	English	Peer-reviewed article	Macdonall&Wissel1989	Yes	Plantae	Tracheophyta	Magnoliopsida	Fabales	Fabaceae	Acacia	Acacia saligna		Port Jackson willow	Terrestrial	Terrestrial	Fynbos	3	other	N	N	Africa	South Africa		Southwestern Cape	Site	1992-1996	Period	1992	1996	1992	1996	Potentially ongoing	650			1039.61	2426.77	130	207.923	485.354	ZAR	1984
IC_2.1_5371	SC178		Macdonall&Wissel1992	Determining optimal clearing treatments for the alien invasive shrub Acacia saligna in the southwestern Cape, South Africa	Macdonald, I.A.W., Wissel, C.	The results of a replicated field-scale trial of a range of control treatments for Acacia saligna were used to create a probabilistic model of the effects of repeated treatment applications. Using estimates of costs per plant treated for each treatment and for each of four size classes of plants, it was possible to compute the costs for every treatment combination. A Markov-chain model was create…	1992	English	Peer-reviewed article	Macdonall&Wissel1989	Yes	Plantae	Tracheophyta	Magnoliopsida	Fabales	Fabaceae	Acacia	Acacia saligna		Port Jackson willow	Terrestrial	Terrestrial	Fynbos	3	other	N	N	Africa	South Africa		Southwestern Cape	Site	1992-1996	Period	1992	1996	1992	1996	Potentially ongoing	656			1049.21	2449.17	131.2	209.842	489.834	ZAR	1984
IC_2.1_5382	SC189		Macdonall&Wissel1992	Determining optimal clearing treatments for the alien invasive shrub Acacia saligna in the southwestern Cape, South Africa	Macdonald, I.A.W., Wissel, C.	The results of a replicated field-scale trial of a range of control treatments for Acacia saligna were used to create a probabilistic model of the effects of repeated treatment applications. Using estimates of costs per plant treated for each treatment and for each of four size classes of plants, it was possible to compute the costs for every treatment combination. A Markov-chain model was create…	1992	English	Peer-reviewed article	Macdonall&Wissel1989	Yes	Plantae	Tracheophyta	Magnoliopsida	Fabales	Fabaceae	Acacia	Acacia saligna		Port Jackson willow	Terrestrial	Terrestrial	Fynbos	3	other	N	N	Africa	South Africa		Southwestern Cape	Site	1992-1996	Period	1992	1996	1992	1996	Potentially ongoing	806			1289.12	3009.19	161.2	257.824	601.839	ZAR	1984
IC_2.1_5384	SC191		Macdonall&Wissel1992	Determining optimal clearing treatments for the alien invasive shrub Acacia saligna in the southwestern Cape, South Africa	Macdonald, I.A.W., Wissel, C.	The results of a replicated field-scale trial of a range of control treatments for Acacia saligna were used to create a probabilistic model of the effects of repeated treatment applications. Using estimates of costs per plant treated for each treatment and for each of four size classes of plants, it was possible to compute the costs for every treatment combination. A Markov-chain model was create…	1992	English	Peer-reviewed article	Macdonall&Wissel1989	Yes	Plantae	Tracheophyta	Magnoliopsida	Fabales	Fabaceae	Acacia	Acacia saligna		Port Jackson willow	Terrestrial	Terrestrial	Fynbos	3	other	N	N	Africa	South Africa		Southwestern Cape	Site	1992-1996	Period	1992	1996	1992	1996	Potentially ongoing	826			1321.11	3083.86	165.2	264.222	616.773	ZAR	1984
IC_2.1_5388	SC195		Macdonall&Wissel1992	Determining optimal clearing treatments for the alien invasive shrub Acacia saligna in the southwestern Cape, South Africa	Macdonald, I.A.W., Wissel, C.	The results of a replicated field-scale trial of a range of control treatments for Acacia saligna were used to create a probabilistic model of the effects of repeated treatment applications. Using estimates of costs per plant treated for each treatment and for each of four size classes of plants, it was possible to compute the costs for every treatment combination. A Markov-chain model was create…	1992	English	Peer-reviewed article	Macdonall&Wissel1989	Yes	Plantae	Tracheophyta	Magnoliopsida	Fabales	Fabaceae	Acacia	Acacia saligna		Port Jackson willow	Terrestrial	Terrestrial	Fynbos	3	other	N	N	Africa	South Africa		Southwestern Cape	Site	1992-1996	Period	1992	1996	1992	1996	Potentially ongoing	934			1493.84	3487.08	186.8	298.769	697.416	ZAR	1996
IC_2.1_5436	SC246		Macdonall&Wissel1992	Determining optimal clearing treatments for the alien invasive shrub Acacia saligna in the southwestern Cape, South Africa	Macdonald, I.A.W., Wissel, C.	The results of a replicated field-scale trial of a range of control treatments for Acacia saligna were used to create a probabilistic model of the effects of repeated treatment applications. Using estimates of costs per plant treated for each treatment and for each of four size classes of plants, it was possible to compute the costs for every treatment combination. A Markov-chain model was create…	1992	English	Peer-reviewed article	Macdonall&Wissel1989	Yes	Plantae	Tracheophyta	Magnoliopsida	Fabales	Fabaceae	Acacia	Acacia saligna		Port Jackson willow	Terrestrial	Terrestrial	Fynbos	3	other	N	N	Africa	South Africa		Southwestern Cape	Site	1992-1996	Period	1992	1996	1992	1996	Potentially ongoing	1817			2906.12	6783.75	363.4	581.224	1356.75	ZAR	1984
IC_2.1_5439	SC249		Macdonall&Wissel1992	Determining optimal clearing treatments for the alien invasive shrub Acacia saligna in the southwestern Cape, South Africa	Macdonald, I.A.W., Wissel, C.	The results of a replicated field-scale trial of a range of control treatments for Acacia saligna were used to create a probabilistic model of the effects of repeated treatment applications. Using estimates of costs per plant treated for each treatment and for each of four size classes of plants, it was possible to compute the costs for every treatment combination. A Markov-chain model was create…	1992	English	Peer-reviewed article	Macdonall&Wissel1989	Yes	Plantae	Tracheophyta	Magnoliopsida	Fabales	Fabaceae	Acacia	Acacia saligna		Port Jackson willow	Terrestrial	Terrestrial	Fynbos	3	other	N	N	Africa	South Africa		Southwestern Cape	Site	1992-1996	Period	1992	1996	1992	1996	Potentially ongoing	1920			3070.86	7168.3	384	614.171	1433.66	ZAR	1984
IC_2.1_5452	SC263		Macdonall&Wissel1992	Determining optimal clearing treatments for the alien invasive shrub Acacia saligna in the southwestern Cape, South Africa	Macdonald, I.A.W., Wissel, C.	The results of a replicated field-scale trial of a range of control treatments for Acacia saligna were used to create a probabilistic model of the effects of repeated treatment applications. Using estimates of costs per plant treated for each treatment and for each of four size classes of plants, it was possible to compute the costs for every treatment combination. A Markov-chain model was create…	1992	English	Peer-reviewed article	Macdonall&Wissel1989	Yes	Plantae	Tracheophyta	Magnoliopsida	Fabales	Fabaceae	Acacia	Acacia saligna		Port Jackson willow	Terrestrial	Terrestrial	Fynbos	3	other	N	N	Africa	South Africa		Southwestern Cape	Site	1992-1996	Period	1992	1996	1992	1996	Potentially ongoing	2168			3467.51	8094.21	433.6	693.502	1618.84	ZAR	1984
IC_2.1_5462	SC274		Macdonall&Wissel1992	Determining optimal clearing treatments for the alien invasive shrub Acacia saligna in the southwestern Cape, South Africa	Macdonald, I.A.W., Wissel, C.	The results of a replicated field-scale trial of a range of control treatments for Acacia saligna were used to create a probabilistic model of the effects of repeated treatment applications. Using estimates of costs per plant treated for each treatment and for each of four size classes of plants, it was possible to compute the costs for every treatment combination. A Markov-chain model was create…	1992	English	Peer-reviewed article	Macdonall&Wissel1989	Yes	Plantae	Tracheophyta	Magnoliopsida	Fabales	Fabaceae	Acacia	Acacia saligna		Port Jackson willow	Terrestrial	Terrestrial	Fynbos	3	other	N	N	Africa	South Africa		Southwestern Cape	Site	1992-1996	Period	1992	1996	1992	1996	Potentially ongoing	2711			4335.99	10121.5	542.2	867.197	2024.3	ZAR	1984
IC_2.1_5497	SC309		Higgins1997a	A dynamic ecological-economic model as a tool for conflict resolution in an invasive-alien-plant, biological control and native-plant scenario	Higgins SI Azorin EJ Cowling RM Morris MJ	The release of biological control agents for the control of environmental weeds is often resisted by parties which utilize these plants. This conflict is difficult to resolve because of the social, economic and ecological complexities involved. We construct an ecological-economic model to simulate the complex dynamics of the release of a biological control agent with the aim of developing a tool …	1997	English	Peer-reviewed article	Privett1995	Yes	Plantae	Tracheophyta	Magnoliopsida	Fabales	Fabaceae	Acacia	Acacia saligna		Port Jackson willow	Terrestrial	Terrestrial	Fynbos	3	other	N	N	Africa	South Africa		Lowlands Of The Fynbos Of The Western Cape	Site	Approximatelly between 1997 50 years later	Year	1997	1997	1997	1997	Potentially ongoing	4000	2000	6000	1325.59	2681.3	4000	1325.59	2681.3	ZAR	1997
IC_2.1_5528	SC342		Macdonall&Wissel1992	Determining optimal clearing treatments for the alien invasive shrub Acacia saligna in the southwestern Cape, South Africa	Macdonald, I.A.W., Wissel, C.	The results of a replicated field-scale trial of a range of control treatments for Acacia saligna were used to create a probabilistic model of the effects of repeated treatment applications. Using estimates of costs per plant treated for each treatment and for each of four size classes of plants, it was possible to compute the costs for every treatment combination. A Markov-chain model was create…	1992	English	Peer-reviewed article	Macdonall&Wissel1989	Yes	Plantae	Tracheophyta	Magnoliopsida	Fabales	Fabaceae	Acacia	Acacia saligna		Port Jackson willow	Terrestrial	Terrestrial	Fynbos	3	other	N	N	Africa	South Africa		Southwestern Cape	Site	1992-1996	Period	1992	1996	1992	1996	Potentially ongoing	5285			8452.85	19731.5	1057	1690.57	3946.3	ZAR	1984
IC_2.1_5536	SC352		Macdonall&Wissel1992	Determining optimal clearing treatments for the alien invasive shrub Acacia saligna in the southwestern Cape, South Africa	Macdonald, I.A.W., Wissel, C.	The results of a replicated field-scale trial of a range of control treatments for Acacia saligna were used to create a probabilistic model of the effects of repeated treatment applications. Using estimates of costs per plant treated for each treatment and for each of four size classes of plants, it was possible to compute the costs for every treatment combination. A Markov-chain model was create…	1992	English	Peer-reviewed article	Macdonall&Wissel1989	Yes	Plantae	Tracheophyta	Magnoliopsida	Fabales	Fabaceae	Acacia	Acacia saligna		Port Jackson willow	Terrestrial	Terrestrial	Fynbos	3	other	N	N	Africa	South Africa		Southwestern Cape	Site	1992-1996	Period	1992	1996	1992	1996	Potentially ongoing	5823			9313.33	21740.1	1164.6	1862.67	4348.02	ZAR	1984
IC_2.1_6842	SC1831		7870	An assessment of the effectiveness of a large, national-scale invasive alien plant control strategy in South Africa	van Wilgen, B. W., Forsyth, G. G., Le Maitre, D. C. , Wannenburgh, A., Kotze, J. D. F., van den Berg, E., Henderson, L.	This paper presents an assessment of a large, national-scale alien plant control program that has operated in South Africa for 15 years. We reviewed data from three national-level estimates of the extent of invasion, records of the costs and spatial extent of invasive species control operations, assessments of the effectiveness of biological control, and smaller-scale studies. The 19 most importa…	2012	English	Peer-reviewed article	NA	Yes	Plantae	Tracheophyta	Magnoliopsida	Fabales	Fabaceae	Acacia	Acacia saligna		Golden wreath wattle/Orange wattle/Blue-leafed wattle/Western Australian golden wattle/Port Jackson	Terrestrial	Terrestrial	Fynbos	3	other	N	N	Africa	South Africa		Fynbos Biome	Site	1995-2008	Period	1995	2008	1995	2009	Potentially ongoing	93700000			1.29129e+07	2.61537e+07	6.24667e+06	860861	1.74358e+06	ZAR	2008
IC_2.1_7186	SC2242		Mugido2014	Determining the feasibility of harvesting invasive alien plant species for energy	Mugido, W., Blignaut, J., Joubert, M., De Wet, J., Knipe, A., Joubert, S., Cobbing, B., Jansen, J., Le Maitre, D. and van der Vyfer, M.	Woody invasive alien plants (IAPs) are a threat to South Africa’s water resources, biodiversity and land productivity. The impacts of IAPs were the main reason for the South African government to embark on a natural resource management public works programme called Working for Water (WfW), which was aimed at controlling IAPs in a cost-effective yet labour-intensive way. At the same time, the high…	2014	English	Peer-reviewed article	NA	Yes	Plantae	Tracheophyta	Magnoliopsida	Fabales	Fabaceae	Acacia	Acacia saligna		Port Jackson wattle	Terrestrial	Terrestrial			other	N	N	Africa	South Africa		Nelson Mandela Bay Municipality	Site	2013	Period	2013	2013	2013	2013	One-time	9660	5046	14274	921.626	1876.78	9660	921.626	1876.78	ZAR	2014
IC_2.1_7187	SC2243		Mugido2014	Determining the feasibility of harvesting invasive alien plant species for energy	Mugido, W., Blignaut, J., Joubert, M., De Wet, J., Knipe, A., Joubert, S., Cobbing, B., Jansen, J., Le Maitre, D. and van der Vyfer, M.	Woody invasive alien plants (IAPs) are a threat to South Africa’s water resources, biodiversity and land productivity. The impacts of IAPs were the main reason for the South African government to embark on a natural resource management public works programme called Working for Water (WfW), which was aimed at controlling IAPs in a cost-effective yet labour-intensive way. At the same time, the high…	2014	English	Peer-reviewed article	NA	Yes	Plantae	Tracheophyta	Magnoliopsida	Fabales	Fabaceae	Acacia	Acacia saligna		Port Jackson wattle	Terrestrial	Terrestrial			other	N	N	Africa	South Africa		Nelson Mandela Bay Municipality	Site	2013	Period	2013	2013	2013	2013	One-time	3813	2545	5081	363.784	740.805	3813	363.784	740.805	ZAR	2014
IC_2.1_7188	SC2244		Mugido2014	Determining the feasibility of harvesting invasive alien plant species for energy	Mugido, W., Blignaut, J., Joubert, M., De Wet, J., Knipe, A., Joubert, S., Cobbing, B., Jansen, J., Le Maitre, D. and van der Vyfer, M.	Woody invasive alien plants (IAPs) are a threat to South Africa’s water resources, biodiversity and land productivity. The impacts of IAPs were the main reason for the South African government to embark on a natural resource management public works programme called Working for Water (WfW), which was aimed at controlling IAPs in a cost-effective yet labour-intensive way. At the same time, the high…	2014	English	Peer-reviewed article	NA	Yes	Plantae	Tracheophyta	Magnoliopsida	Fabales	Fabaceae	Acacia	Acacia saligna		Port Jackson wattle	Terrestrial	Terrestrial			other	N	N	Africa	South Africa		Nelson Mandela Bay Municipality	Site	2013	Period	2013	2013	2013	2013	One-time	2834	2579	3089	270.382	550.601	2834	270.382	550.601	ZAR	2014
IC_2.1_7234	SC2298		Lehrer2011	The economic impact of the invasion of Acacia saligna in Israel	Lehrer et al	This paper illustrates the use of alternative, non-market valuation methods to estimate the economic value of ecological damage caused by the invasive plant Acacia saligna. We discuss the motivation to perform an economic valuation for bio-invasion in general and then examine the costs and benefits of conservation management programmes that reduce the risk of A. saligna invasion at the Nizzanim L…	2011	English	Peer-reviewed article	NA	Yes	Plantae	Tracheophyta	Magnoliopsida	Fabales	Fabaceae	Acacia	Acacia saligna		Port Jackson Willow	Terrestrial	Terrestrial	The study area is a dune field located in the Nizzanim nature reserve in the south-western part of the Israeli Mediterranean coast.	5	other	Y	N	Asia	Israel		Nizzanim Nature Reserve Mediterranean Coast	Unit (20 square km)	Unspecified	Unspecified	Unspecified	Unspecified			Potentially ongoing	8.62	8.41	8.83	9.39334	8.52031				USD	2011
IC_2.1_7263	SC2331		Macdonall&Wissel1992	Determining optimal clearing treatments for the alien invasive shrub Acacia saligna in the southwestern Cape, South Africa	Macdonald, I.A.W., Wissel, C.	The results of a replicated field-scale trial of a range of control treatments for Acacia saligna were used to create a probabilistic model of the effects of repeated treatment applications. Using estimates of costs per plant treated for each treatment and for each of four size classes of plants, it was possible to compute the costs for every treatment combination. A Markov-chain model was create…	1992	English	Peer-reviewed article	Macdonall&Wissel1989	Yes	Plantae	Tracheophyta	Magnoliopsida	Fabales	Fabaceae	Acacia	Acacia saligna		Port Jackson willow	Terrestrial	Terrestrial	Fynbos	3	other	N	N	Africa	South Africa		Southwestern Cape	Site	1992-1996	Period	1992	1996	1992	1996	Potentially ongoing	25480			40752.8	95129.3	5096	8150.57	19025.9	ZAR	1984
IC_2.1_7264	SC2332		Macdonall&Wissel1992	Determining optimal clearing treatments for the alien invasive shrub Acacia saligna in the southwestern Cape, South Africa	Macdonald, I.A.W., Wissel, C.	The results of a replicated field-scale trial of a range of control treatments for Acacia saligna were used to create a probabilistic model of the effects of repeated treatment applications. Using estimates of costs per plant treated for each treatment and for each of four size classes of plants, it was possible to compute the costs for every treatment combination. A Markov-chain model was create…	1992	English	Peer-reviewed article	Macdonall&Wissel1989	Yes	Plantae	Tracheophyta	Magnoliopsida	Fabales	Fabaceae	Acacia	Acacia saligna		Port Jackson willow	Terrestrial	Terrestrial	Fynbos	3	other	N	N	Africa	South Africa		Southwestern Cape	Site	1992-1996	Period	1992	1996	1992	1996	Potentially ongoing	25620			40976.8	95652	5124	8195.35	19130.4	ZAR	1984
IC_2.1_7280	SC2362		Macdonall&Wissel1992	Determining optimal clearing treatments for the alien invasive shrub Acacia saligna in the southwestern Cape, South Africa	Macdonald, I.A.W., Wissel, C.	The results of a replicated field-scale trial of a range of control treatments for Acacia saligna were used to create a probabilistic model of the effects of repeated treatment applications. Using estimates of costs per plant treated for each treatment and for each of four size classes of plants, it was possible to compute the costs for every treatment combination. A Markov-chain model was create…	1992	English	Peer-reviewed article	Macdonall&Wissel1989	Yes	Plantae	Tracheophyta	Magnoliopsida	Fabales	Fabaceae	Acacia	Acacia saligna		Port Jackson willow	Terrestrial	Terrestrial	Fynbos	3	other	N	N	Africa	South Africa		Southwestern Cape	Site	1992-1996	Period	1992	1996	1992	1996	Potentially ongoing	5010			8013.02	18704.8	1002	1602.6	3740.96	ZAR	1984
IC_2.1_7281	SC2363		Macdonall&Wissel1992	Determining optimal clearing treatments for the alien invasive shrub Acacia saligna in the southwestern Cape, South Africa	Macdonald, I.A.W., Wissel, C.	The results of a replicated field-scale trial of a range of control treatments for Acacia saligna were used to create a probabilistic model of the effects of repeated treatment applications. Using estimates of costs per plant treated for each treatment and for each of four size classes of plants, it was possible to compute the costs for every treatment combination. A Markov-chain model was create…	1992	English	Peer-reviewed article	Macdonall&Wissel1989	Yes	Plantae	Tracheophyta	Magnoliopsida	Fabales	Fabaceae	Acacia	Acacia saligna		Port Jackson willow	Terrestrial	Terrestrial	Fynbos	3	other	N	N	Africa	South Africa		Southwestern Cape	Site	1992-1996	Period	1992	1996	1992	1996	Potentially ongoing	5164			8259.33	19279.7	1032.8	1651.87	3855.95	ZAR	1984
IC_2.1_7289	SC2372		Macdonall&Wissel1992	Determining optimal clearing treatments for the alien invasive shrub Acacia saligna in the southwestern Cape, South Africa	Macdonald, I.A.W., Wissel, C.	The results of a replicated field-scale trial of a range of control treatments for Acacia saligna were used to create a probabilistic model of the effects of repeated treatment applications. Using estimates of costs per plant treated for each treatment and for each of four size classes of plants, it was possible to compute the costs for every treatment combination. A Markov-chain model was create…	1992	English	Peer-reviewed article	Macdonall&Wissel1989	Yes	Plantae	Tracheophyta	Magnoliopsida	Fabales	Fabaceae	Acacia	Acacia saligna		Port Jackson willow	Terrestrial	Terrestrial	Fynbos	3	other	N	N	Africa	South Africa		Southwestern Cape	Site	1992-1996	Period	1992	1996	1992	1996	Potentially ongoing	665			1063.6	2482.77	133	212.721	496.554	ZAR	1984
IC_4.0_811	SC2789	WoS	Mudavanhu et al 2017	an assessment of the costs and benefits of using acacia saligna (port jackson) and recycled thermoplastics for the production of wood polymer composites in the western cape province, south africa	Mudavanhu S et al	Acacia saligna (Port Jackson) is one of the most pervasive IAPs in South Africa. The government’s control efforts have by and large not been co-financed by the private sector due to a lack of incentives. Here we develop a system dynamics model to assess the costs and benefits of using the invasive Acacia saligna for the production of wood polymer composites (WPCs). The cumulative net present valu…	2017	English	Journal article	NA	Yes	Plantae	Tracheophyta	Magnoliopsida	Fabales	Fabaceae	Acacia	Acacia saligna		blue-leafed wattle	Terrestrial	Terrestrial			other	N	N	Africa	South Africa		NA	Site	2008-2030	Period	2008	2030	2008	2030	One-time	166650000	122100000	211200000	1.25077e+07	2.59309e+07	7.24565e+06	543813	1.12743e+06	ZAR	2017
IC_2.1_7104	SC2159		Macdonall&Wissel1989	Costing the initial clearance of alien Acacia species invading fynbos vegetation.	Macdonald, I.A.W., Wissel, C.	The costs of the initial clearing of mixed stands of the alien Acacia cyclops and A. saligna invading fynbos vegetation were compared in a replicated trial on the Pella Fynbos Research Site. Costs were estimated using a regression-based model of the individual cost components. Felling was the cheapest clearing method, with felling plus the stripping of bark from the cut stump, second. Applying ar…	1989	English	Peer-reviewed article	NA	Yes	Plantae	Tracheophyta	Magnoliopsida	Fabales	Fabaceae	Acacia	Acacia saligna/Acacia cyclops		Port Jackson willow and Rooikrans	Terrestrial	Terrestrial	Fynbos	3	other	N	N	Africa	South Africa		Southwestern Cape	Site	1986	Year	1986	1986	1986	1986	Potentially ongoing	276	26	526	270.117	751.797	276	270.117	751.797	ZAR	1986
IC_2.1_7105	SC2160		Macdonall&Wissel1989	Costing the initial clearance of alien Acacia species invading fynbos vegetation.	Macdonald, I.A.W., Wissel, C.	The costs of the initial clearing of mixed stands of the alien Acacia cyclops and A. saligna invading fynbos vegetation were compared in a replicated trial on the Pella Fynbos Research Site. Costs were estimated using a regression-based model of the individual cost components. Felling was the cheapest clearing method, with felling plus the stripping of bark from the cut stump, second. Applying ar…	1989	English	Peer-reviewed article	NA	Yes	Plantae	Tracheophyta	Magnoliopsida	Fabales	Fabaceae	Acacia	Acacia saligna/Acacia cyclops		Port Jackson willow and Rooikrans	Terrestrial	Terrestrial	Fynbos	3	other	N	N	Africa	South Africa		Southwestern Cape	Site	1986	Year	1986	1986	1986	1986	Potentially ongoing	2151.5	286	4017	2105.64	5860.47	2151.5	2105.64	5860.47	ZAR	1986
IC_2.1_7106	SC2161		Macdonall&Wissel1989	Costing the initial clearance of alien Acacia species invading fynbos vegetation.	Macdonald, I.A.W., Wissel, C.	The costs of the initial clearing of mixed stands of the alien Acacia cyclops and A. saligna invading fynbos vegetation were compared in a replicated trial on the Pella Fynbos Research Site. Costs were estimated using a regression-based model of the individual cost components. Felling was the cheapest clearing method, with felling plus the stripping of bark from the cut stump, second. Applying ar…	1989	English	Peer-reviewed article	NA	Yes	Plantae	Tracheophyta	Magnoliopsida	Fabales	Fabaceae	Acacia	Acacia saligna/Acacia cyclops		Port Jackson willow and Rooikrans	Terrestrial	Terrestrial	Fynbos	3	other	N	N	Africa	South Africa		Southwestern Cape	Site	1986	Year	1986	1986	1986	1986	Potentially ongoing	417.5	43	792	408.6	1137.23	417.5	408.6	1137.23	ZAR	1986
IC_2.1_7107	SC2162		Macdonall&Wissel1989	Costing the initial clearance of alien Acacia species invading fynbos vegetation.	Macdonald, I.A.W., Wissel, C.	The costs of the initial clearing of mixed stands of the alien Acacia cyclops and A. saligna invading fynbos vegetation were compared in a replicated trial on the Pella Fynbos Research Site. Costs were estimated using a regression-based model of the individual cost components. Felling was the cheapest clearing method, with felling plus the stripping of bark from the cut stump, second. Applying ar…	1989	English	Peer-reviewed article	NA	Yes	Plantae	Tracheophyta	Magnoliopsida	Fabales	Fabaceae	Acacia	Acacia saligna/Acacia cyclops		Port Jackson willow and Rooikrans	Terrestrial	Terrestrial	Fynbos	3	other	N	N	Africa	South Africa		Southwestern Cape	Site	1986	Year	1986	1986	1986	1986	Potentially ongoing	2701	232	5170	2643.42	7357.26	2701	2643.42	7357.26	ZAR	1986
IC_2.1_7108	SC2163		Macdonall&Wissel1989	Costing the initial clearance of alien Acacia species invading fynbos vegetation.	Macdonald, I.A.W., Wissel, C.	The costs of the initial clearing of mixed stands of the alien Acacia cyclops and A. saligna invading fynbos vegetation were compared in a replicated trial on the Pella Fynbos Research Site. Costs were estimated using a regression-based model of the individual cost components. Felling was the cheapest clearing method, with felling plus the stripping of bark from the cut stump, second. Applying ar…	1989	English	Peer-reviewed article	NA	Yes	Plantae	Tracheophyta	Magnoliopsida	Fabales	Fabaceae	Acacia	Acacia saligna/Acacia cyclops		Port Jackson willow and Rooikrans	Terrestrial	Terrestrial	Fynbos	3	other	N	N	Africa	South Africa		Southwestern Cape	Site	1986	Year	1986	1986	1986	1986	Potentially ongoing	397	59	735	388.537	1081.39	397	388.537	1081.39	ZAR	1986
IC_2.1_7109	SC2164		Macdonall&Wissel1989	Costing the initial clearance of alien Acacia species invading fynbos vegetation.	Macdonald, I.A.W., Wissel, C.	The costs of the initial clearing of mixed stands of the alien Acacia cyclops and A. saligna invading fynbos vegetation were compared in a replicated trial on the Pella Fynbos Research Site. Costs were estimated using a regression-based model of the individual cost components. Felling was the cheapest clearing method, with felling plus the stripping of bark from the cut stump, second. Applying ar…	1989	English	Peer-reviewed article	NA	Yes	Plantae	Tracheophyta	Magnoliopsida	Fabales	Fabaceae	Acacia	Acacia saligna/Acacia cyclops		Port Jackson willow and Rooikrans	Terrestrial	Terrestrial	Fynbos	3	other	N	N	Africa	South Africa		Southwestern Cape	Site	1986	Year	1986	1986	1986	1986	Potentially ongoing	434.5	62	807	425.238	1183.53	434.5	425.238	1183.53	ZAR	1986
IC_2.1_7110	SC2165		Macdonall&Wissel1989	Costing the initial clearance of alien Acacia species invading fynbos vegetation.	Macdonald, I.A.W., Wissel, C.	The costs of the initial clearing of mixed stands of the alien Acacia cyclops and A. saligna invading fynbos vegetation were compared in a replicated trial on the Pella Fynbos Research Site. Costs were estimated using a regression-based model of the individual cost components. Felling was the cheapest clearing method, with felling plus the stripping of bark from the cut stump, second. Applying ar…	1989	English	Peer-reviewed article	NA	Yes	Plantae	Tracheophyta	Magnoliopsida	Fabales	Fabaceae	Acacia	Acacia saligna/Acacia cyclops		Port Jackson willow and Rooikrans	Terrestrial	Terrestrial	Fynbos	3	other	N	N	Africa	South Africa		Southwestern Cape	Site	1986	Year	1986	1986	1986	1986	Potentially ongoing	359.5	54	665	351.837	979.242	359.5	351.837	979.242	ZAR	1986
IC_2.1_3275	NE3286	TC	FR33	Analyse économique des espèces exotiques envahissantes en France, Première enquête nationale (2009-2013)	Annelaure Wittmann, Aheli FLores-Ferrer		2015	French	Unpublished material	NA	Yes	Plantae	Tracheophyta	Magnoliopsida	Sapindales	Sapindaceae	Acer	Acer negundo		NA	Terrestrial	Terrestrial			other	N	N	Europe	France	Bourgogne	Bourgogne	Site	2013	Year	2013	2013	2013	2013	One-time	13000			18167	16853.1	13000	18167	16853.1	EUR	2013
IC_2.1_300	NE301	TC	SP_16	Las especies exóticas invasoras en Cataluña	Sisco Mañas- Servicio de Fauna y Flora- Departament de Territori i Sostenibilitat- Generalitat de Catalunya		2018	Catalan	Unpublished material	See SP_16a	Yes	Plantae	Tracheophyta	Magnoliopsida	Sapindales	Simaroubaceae	Ailanthus	Ailanthus altissima		Ailant	Terrestrial	Terrestrial			other	NA	N	Europe	Spain	Catalonia	Valls	Site	01.05.2018 - 25.09.2018	Year	2018	2018	2018	2018	One-time	8538.08			9842.67	12864.8	8538.08	9842.67	12864.8	EUR	2018
IC_2.1_301	NE302	TC	SP_16	Las especies exóticas invasoras en Cataluña	Sisco Mañas- Servicio de Fauna y Flora- Departament de Territori i Sostenibilitat- Generalitat de Catalunya		2018	Catalan	Unpublished material	See SP_16a	Yes	Plantae	Tracheophyta	Magnoliopsida	Sapindales	Simaroubaceae	Ailanthus	Ailanthus altissima		Ailant	Terrestrial	Terrestrial			other	NA	N	Europe	Spain	Catalonia	Mas Roger	Site	2015	Year	2015	2015	2015	2015	Potentially ongoing	430			493.4	669.162	430	493.4	669.162	EUR	2015
IC_2.1_302	NE303	TC	SP_16	Las especies exóticas invasoras en Cataluña	Sisco Mañas- Servicio de Fauna y Flora- Departament de Territori i Sostenibilitat- Generalitat de Catalunya		2018	Catalan	Unpublished material	See SP_16a	Yes	Plantae	Tracheophyta	Magnoliopsida	Sapindales	Simaroubaceae	Ailanthus	Ailanthus altissima		Ailant	Terrestrial	Terrestrial			other	NA	N	Europe	Spain	Catalonia	Mas Roger	Site	2016	Year	2016	2016	2016	2016	Potentially ongoing	430			486.107	669.954	430	486.107	669.954	EUR	2016
IC_2.1_303	NE304	TC	SP_16	Las especies exóticas invasoras en Cataluña	Sisco Mañas- Servicio de Fauna y Flora- Departament de Territori i Sostenibilitat- Generalitat de Catalunya		2018	Catalan	Unpublished material	See SP_16a	Yes	Plantae	Tracheophyta	Magnoliopsida	Sapindales	Simaroubaceae	Ailanthus	Ailanthus altissima		Ailant	Terrestrial	Terrestrial			other	NA	N	Europe	Spain	Catalonia	Mas Roger	Site	2017	Year	2017	2017	2017	2017	Potentially ongoing	430			485.763	670.586	430	485.763	670.586	EUR	2017
IC_2.1_304	NE305	TC	SP_16	Las especies exóticas invasoras en Cataluña	Sisco Mañas- Servicio de Fauna y Flora- Departament de Territori i Sostenibilitat- Generalitat de Catalunya		2018	Catalan	Unpublished material	See SP_16a	Yes	Plantae	Tracheophyta	Magnoliopsida	Sapindales	Simaroubaceae	Ailanthus	Ailanthus altissima		Ailant	Terrestrial	Terrestrial			other	NA	N	Europe	Spain	Catalonia	Mas Roger	Site	2018	Year	2018	2018	2018	2018	Potentially ongoing	430			495.702	647.904	430	495.702	647.904	EUR	2018
IC_2.1_305	NE306	TC	SP_16	Las especies exóticas invasoras en Cataluña	Sisco Mañas- Servicio de Fauna y Flora- Departament de Territori i Sostenibilitat- Generalitat de Catalunya		2018	Catalan	Unpublished material	See SP_16a	Yes	Plantae	Tracheophyta	Magnoliopsida	Sapindales	Simaroubaceae	Ailanthus	Ailanthus altissima		Ailant	Terrestrial	Terrestrial			other	NA	N	Europe	Spain	Catalonia	Ermita de la Foia	Site	2014-2015	Period	2014	2015	2014	2015	One-time	180			206.54	280.114	90	103.27	140.057	EUR	2015
IC_2.1_306	NE307	TC	SP_16	Las especies exóticas invasoras en Cataluña	Sisco Mañas- Servicio de Fauna y Flora- Departament de Territori i Sostenibilitat- Generalitat de Catalunya		2018	Catalan	Unpublished material	See SP_16a	Yes	Plantae	Tracheophyta	Magnoliopsida	Sapindales	Simaroubaceae	Ailanthus	Ailanthus altissima		Ailant	Terrestrial	Terrestrial			other	NA	N	Europe	Spain	Catalonia	Partida del Remei/ Mas de Fores/ Font Fresca i Centraleta Glorieta River Valley/Alcover	Site	2015	Year	2015	2015	2015	2015	One-time	500			573.721	778.096	500	573.721	778.096	EUR	2015
IC_2.1_307	NE308	TC	SP_16	Las especies exóticas invasoras en Cataluña	Sisco Mañas- Servicio de Fauna y Flora- Departament de Territori i Sostenibilitat- Generalitat de Catalunya		2018	Catalan	Unpublished material	See SP_16a	Yes	Plantae	Tracheophyta	Magnoliopsida	Sapindales	Simaroubaceae	Ailanthus	Ailanthus altissima		Ailant	Terrestrial	Terrestrial			other	NA	N	Europe	Spain	Catalonia	Partida del Remei/ Mas de Fores/ Font Fresca i Centraleta Glorieta River Valley/Alcover	Site	2016	Year	2016	2016	2016	2016	One-time	500			565.241	779.016	500	565.241	779.016	EUR	2016
IC_2.1_308	NE309	TC	SP_16	Las especies exóticas invasoras en Cataluña	Sisco Mañas- Servicio de Fauna y Flora- Departament de Territori i Sostenibilitat- Generalitat de Catalunya		2018	Catalan	Unpublished material	See SP_16a	Yes	Plantae	Tracheophyta	Magnoliopsida	Sapindales	Simaroubaceae	Ailanthus	Ailanthus altissima		Ailant	Terrestrial	Terrestrial			other	NA	N	Europe	Spain	Catalonia	Partida del Remei/ Mas de Fores/ Font Fresca i Centraleta Glorieta River Valley/Alcover	Site	2017	Year	2017	2017	2017	2017	One-time	500			564.841	779.751	500	564.841	779.751	EUR	2017
IC_2.1_309	NE310	TC	SP_16	Las especies exóticas invasoras en Cataluña	Sisco Mañas- Servicio de Fauna y Flora- Departament de Territori i Sostenibilitat- Generalitat de Catalunya		2018	Catalan	Unpublished material	See SP_16a	Yes	Plantae	Tracheophyta	Magnoliopsida	Sapindales	Simaroubaceae	Ailanthus	Ailanthus altissima		Ailant	Terrestrial	Terrestrial			other	NA	N	Europe	Spain	Catalonia	Partida del Remei/ Mas de Fores/ Font Fresca i Centraleta Glorieta River Valley/Alcover	Site	2018	Year	2018	2018	2018	2018	One-time	500			576.398	753.377	500	576.398	753.377	EUR	2018
IC_2.1_310	NE311	TC	SP_16	Las especies exóticas invasoras en Cataluña	Sisco Mañas- Servicio de Fauna y Flora- Departament de Territori i Sostenibilitat- Generalitat de Catalunya		2018	Catalan	Unpublished material	See SP_16a	Yes	Plantae	Tracheophyta	Magnoliopsida	Sapindales	Simaroubaceae	Ailanthus	Ailanthus altissima		Ailant	Terrestrial	Terrestrial			other	NA	N	Europe	Spain	Catalonia	River of la Selva/ la Selva del Camp	Site	2015	Year	2015	2015	2015	2015	One-time	1125			1290.87	1750.72	1125	1290.87	1750.72	EUR	2015
IC_2.1_311	NE312	TC	SP_16	Las especies exóticas invasoras en Cataluña	Sisco Mañas- Servicio de Fauna y Flora- Departament de Territori i Sostenibilitat- Generalitat de Catalunya		2018	Catalan	Unpublished material	See SP_16a	Yes	Plantae	Tracheophyta	Magnoliopsida	Sapindales	Simaroubaceae	Ailanthus	Ailanthus altissima		Ailant	Terrestrial	Terrestrial			other	NA	N	Europe	Spain	Catalonia	River of la Selva/ la Selva del Camp	Site	2016	Year	2016	2016	2016	2016	One-time	1125			1271.79	1752.79	1125	1271.79	1752.79	EUR	2016
IC_2.1_312	NE313	TC	SP_16	Las especies exóticas invasoras en Cataluña	Sisco Mañas- Servicio de Fauna y Flora- Departament de Territori i Sostenibilitat- Generalitat de Catalunya		2018	Catalan	Unpublished material	See SP_16a	Yes	Plantae	Tracheophyta	Magnoliopsida	Sapindales	Simaroubaceae	Ailanthus	Ailanthus altissima		Ailant	Terrestrial	Terrestrial			other	NA	N	Europe	Spain	Catalonia	River of la Selva/ la Selva del Camp	Site	2017	Year	2017	2017	2017	2017	One-time	1125			1270.89	1754.44	1125	1270.89	1754.44	EUR	2017
IC_2.1_313	NE314	TC	SP_16	Las especies exóticas invasoras en Cataluña	Sisco Mañas- Servicio de Fauna y Flora- Departament de Territori i Sostenibilitat- Generalitat de Catalunya		2018	Catalan	Unpublished material	See SP_16a	Yes	Plantae	Tracheophyta	Magnoliopsida	Sapindales	Simaroubaceae	Ailanthus	Ailanthus altissima		Ailant	Terrestrial	Terrestrial			other	NA	N	Europe	Spain	Catalonia	River of la Selva/ la Selva del Camp	Site	2018	Year	2018	2018	2018	2018	One-time	1125			1296.9	1695.1	1125	1296.9	1695.1	EUR	2018
IC_2.1_314	NE315	TC	SP_16	Las especies exóticas invasoras en Cataluña	Sisco Mañas- Servicio de Fauna y Flora- Departament de Territori i Sostenibilitat- Generalitat de Catalunya		2018	Catalan	Unpublished material	See SP_16a	Yes	Plantae	Tracheophyta	Magnoliopsida	Sapindales	Simaroubaceae	Ailanthus	Ailanthus altissima		Ailant	Terrestrial	Terrestrial			other	NA	N	Europe	Spain	Catalonia	Siurana River (Cornudella de Montsant/ la Morera de Montsant i Poboleda)	Site	2015	Year	2015	2015	2015	2015	One-time	10000			11474.4	15561.9	10000	11474.4	15561.9	EUR	2015
IC_2.1_315	NE316	TC	SP_16	Las especies exóticas invasoras en Cataluña	Sisco Mañas- Servicio de Fauna y Flora- Departament de Territori i Sostenibilitat- Generalitat de Catalunya		2018	Catalan	Unpublished material	See SP_16a	Yes	Plantae	Tracheophyta	Magnoliopsida	Sapindales	Simaroubaceae	Ailanthus	Ailanthus altissima		Ailant	Terrestrial	Terrestrial			other	NA	N	Europe	Spain	Catalonia	Siurana River (Cornudella de Montsant/ la Morera de Montsant i Poboleda)	Site	2016	Year	2016	2016	2016	2016	One-time	10000			11304.8	15580.3	10000	11304.8	15580.3	EUR	2016
IC_2.1_316	NE317	TC	SP_16	Las especies exóticas invasoras en Cataluña	Sisco Mañas- Servicio de Fauna y Flora- Departament de Territori i Sostenibilitat- Generalitat de Catalunya		2018	Catalan	Unpublished material	See SP_16a	Yes	Plantae	Tracheophyta	Magnoliopsida	Sapindales	Simaroubaceae	Ailanthus	Ailanthus altissima		Ailant	Terrestrial	Terrestrial			other	NA	N	Europe	Spain	Catalonia	Siurana River (Cornudella de Montsant/ la Morera de Montsant i Poboleda)	Site	2017	Year	2017	2017	2017	2017	One-time	10000			11296.8	15595	10000	11296.8	15595	EUR	2017
IC_2.1_317	NE318	TC	SP_16	Las especies exóticas invasoras en Cataluña	Sisco Mañas- Servicio de Fauna y Flora- Departament de Territori i Sostenibilitat- Generalitat de Catalunya		2018	Catalan	Unpublished material	See SP_16a	Yes	Plantae	Tracheophyta	Magnoliopsida	Sapindales	Simaroubaceae	Ailanthus	Ailanthus altissima		Ailant	Terrestrial	Terrestrial			other	NA	N	Europe	Spain	Catalonia	Siurana River (Cornudella de Montsant/ la Morera de Montsant i Poboleda)	Site	2018	Year	2018	2018	2018	2018	One-time	10000			11528	15067.5	10000	11528	15067.5	EUR	2018
IC_2.1_318	NE319	TC	SP_16	Las especies exóticas invasoras en Cataluña	Sisco Mañas- Servicio de Fauna y Flora- Departament de Territori i Sostenibilitat- Generalitat de Catalunya		2018	Catalan	Unpublished material	See SP_16a	Yes	Plantae	Tracheophyta	Magnoliopsida	Sapindales	Simaroubaceae	Ailanthus	Ailanthus altissima		Ailant	Terrestrial	Terrestrial			other	NA	N	Europe	Spain	Catalonia	River Siurana	Site	2018	Year	2018	2018	2018	2018	One-time	22297.3			25704.2	33596.5	22297.3	25704.2	33596.5	EUR	2018
IC_2.1_319	NE320	TC	SP_16	Las especies exóticas invasoras en Cataluña	Sisco Mañas- Servicio de Fauna y Flora- Departament de Territori i Sostenibilitat- Generalitat de Catalunya		2018	Catalan	Unpublished material	See SP_16a	Yes	Plantae	Tracheophyta	Magnoliopsida	Sapindales	Simaroubaceae	Ailanthus	Ailanthus altissima		Ailant	Terrestrial	Terrestrial			other	NA	N	Europe	Spain	Catalonia	River Brugent/La Riba	Site	2015	Year	2015	2015	2015	2015	One-time	833			955.819	1296.31	833	955.819	1296.31	EUR	2015
IC_2.1_320	NE321	TC	SP_16	Las especies exóticas invasoras en Cataluña	Sisco Mañas- Servicio de Fauna y Flora- Departament de Territori i Sostenibilitat- Generalitat de Catalunya		2018	Catalan	Unpublished material	See SP_16a	Yes	Plantae	Tracheophyta	Magnoliopsida	Sapindales	Simaroubaceae	Ailanthus	Ailanthus altissima		Ailant	Terrestrial	Terrestrial			other	NA	N	Europe	Spain	Catalonia	River Brugent/La Riba	Site	2016	Year	2016	2016	2016	2016	One-time	833			941.691	1297.84	833	941.691	1297.84	EUR	2016
IC_2.1_321	NE322	TC	SP_16	Las especies exóticas invasoras en Cataluña	Sisco Mañas- Servicio de Fauna y Flora- Departament de Territori i Sostenibilitat- Generalitat de Catalunya		2018	Catalan	Unpublished material	See SP_16a	Yes	Plantae	Tracheophyta	Magnoliopsida	Sapindales	Simaroubaceae	Ailanthus	Ailanthus altissima		Ailant	Terrestrial	Terrestrial			other	NA	N	Europe	Spain	Catalonia	River Brugent/La Riba	Site	2017	Year	2017	2017	2017	2017	One-time	833			941.024	1299.07	833	941.024	1299.07	EUR	2017
IC_2.1_322	NE323	TC	SP_16	Las especies exóticas invasoras en Cataluña	Sisco Mañas- Servicio de Fauna y Flora- Departament de Territori i Sostenibilitat- Generalitat de Catalunya		2018	Catalan	Unpublished material	See SP_16a	Yes	Plantae	Tracheophyta	Magnoliopsida	Sapindales	Simaroubaceae	Ailanthus	Ailanthus altissima		Ailant	Terrestrial	Terrestrial			other	NA	N	Europe	Spain	Catalonia	Caramella Cliff - Roquetes	Site	2015	Year	2015	2015	2015	2015	One-time	500			573.721	778.096	500	573.721	778.096	EUR	2015
IC_2.1_323	NE324	TC	SP_16	Las especies exóticas invasoras en Cataluña	Sisco Mañas- Servicio de Fauna y Flora- Departament de Territori i Sostenibilitat- Generalitat de Catalunya		2018	Catalan	Unpublished material	See SP_16a	Yes	Plantae	Tracheophyta	Magnoliopsida	Sapindales	Simaroubaceae	Ailanthus	Ailanthus altissima		Ailant	Terrestrial	Terrestrial			other	NA	N	Europe	Spain	Catalonia	Caramella Cliff - Roquetes	Site	2016	Year	2016	2016	2016	2016	One-time	500			565.241	779.016	500	565.241	779.016	EUR	2016
IC_2.1_324	NE325	TC	SP_16	Las especies exóticas invasoras en Cataluña	Sisco Mañas- Servicio de Fauna y Flora- Departament de Territori i Sostenibilitat- Generalitat de Catalunya		2018	Catalan	Unpublished material	See SP_16a	Yes	Plantae	Tracheophyta	Magnoliopsida	Sapindales	Simaroubaceae	Ailanthus	Ailanthus altissima		Ailant	Terrestrial	Terrestrial			other	NA	N	Europe	Spain	Catalonia	Caramella Cliff - Roquetes	Site	2017	Year	2017	2017	2017	2017	One-time	500			564.841	779.751	500	564.841	779.751	EUR	2017
IC_2.1_325	NE326	TC	SP_16	Las especies exóticas invasoras en Cataluña	Sisco Mañas- Servicio de Fauna y Flora- Departament de Territori i Sostenibilitat- Generalitat de Catalunya		2018	Catalan	Unpublished material	See SP_16a	Yes	Plantae	Tracheophyta	Magnoliopsida	Sapindales	Simaroubaceae	Ailanthus	Ailanthus altissima		Ailant	Terrestrial	Terrestrial			other	NA	N	Europe	Spain	Catalonia	Lloret Cliff - Roquetes	Site	2016	Year	2016	2016	2016	2016	One-time	1000			1130.48	1558.03	1000	1130.48	1558.03	EUR	2016
IC_2.1_326	NE327	TC	SP_16	Las especies exóticas invasoras en Cataluña	Sisco Mañas- Servicio de Fauna y Flora- Departament de Territori i Sostenibilitat- Generalitat de Catalunya		2018	Catalan	Unpublished material	See SP_16a	Yes	Plantae	Tracheophyta	Magnoliopsida	Sapindales	Simaroubaceae	Ailanthus	Ailanthus altissima		Ailant	Terrestrial	Terrestrial			other	NA	N	Europe	Spain	Catalonia	Lloret Cliff - Roquetes	Site	2017	Year	2017	2017	2017	2017	One-time	1000			1129.68	1559.5	1000	1129.68	1559.5	EUR	2017
IC_2.1_327	NE328	TC	SP_16	Las especies exóticas invasoras en Cataluña	Sisco Mañas- Servicio de Fauna y Flora- Departament de Territori i Sostenibilitat- Generalitat de Catalunya		2018	Catalan	Unpublished material	See SP_16a	Yes	Plantae	Tracheophyta	Magnoliopsida	Sapindales	Simaroubaceae	Ailanthus	Ailanthus altissima		Ailant	Terrestrial	Terrestrial			other	NA	N	Europe	Spain	Catalonia	Lloret Cliff - Roquetes	Site	2018	Year	2018	2018	2018	2018	One-time	1000			1152.8	1506.75	1000	1152.8	1506.75	EUR	2018
IC_2.1_328	NE329	TC	SP_16	Las especies exóticas invasoras en Cataluña	Sisco Mañas- Servicio de Fauna y Flora- Departament de Territori i Sostenibilitat- Generalitat de Catalunya		2018	Catalan	Unpublished material	See SP_16a	Yes	Plantae	Tracheophyta	Magnoliopsida	Sapindales	Simaroubaceae	Ailanthus	Ailanthus altissima		Ailant	Terrestrial	Terrestrial			other	Y	N	Europe	Spain	Catalonia	vall del Canaletes/Horta de San Juan/Parc Natural dels Ports	Site	2016	Year	2016	2016	2016	2016	One-time	266			300.708	414.437	266	300.708	414.437	EUR	2016
IC_2.1_329	NE330	TC	SP_16	Las especies exóticas invasoras en Cataluña	Sisco Mañas- Servicio de Fauna y Flora- Departament de Territori i Sostenibilitat- Generalitat de Catalunya		2018	Catalan	Unpublished material	See SP_16a	Yes	Plantae	Tracheophyta	Magnoliopsida	Sapindales	Simaroubaceae	Ailanthus	Ailanthus altissima		Ailant	Terrestrial	Terrestrial			other	Y	N	Europe	Spain	Catalonia	vall del Canaletes/Horta de San Juan/Parc Natural dels Ports	Site	2017	Year	2017	2017	2017	2017	One-time	266			300.495	414.828	266	300.495	414.828	EUR	2017
IC_2.1_330	NE331	TC	SP_16	Las especies exóticas invasoras en Cataluña	Sisco Mañas- Servicio de Fauna y Flora- Departament de Territori i Sostenibilitat- Generalitat de Catalunya		2018	Catalan	Unpublished material	See SP_16a	Yes	Plantae	Tracheophyta	Magnoliopsida	Sapindales	Simaroubaceae	Ailanthus	Ailanthus altissima		Ailant	Terrestrial	Terrestrial			other	Y	N	Europe	Spain	Catalonia	vall del Canaletes/Horta de San Juan/Parc Natural dels Ports	Site	2018	Year	2018	2018	2018	2018	One-time	266			306.644	400.797	266	306.644	400.797	EUR	2018
IC_2.1_331	NE332	TC	SP_16	Las especies exóticas invasoras en Cataluña	Sisco Mañas- Servicio de Fauna y Flora- Departament de Territori i Sostenibilitat- Generalitat de Catalunya		2018	Catalan	Unpublished material	See SP_16a	Yes	Plantae	Tracheophyta	Magnoliopsida	Sapindales	Simaroubaceae	Ailanthus	Ailanthus altissima		Ailant	Terrestrial	Terrestrial			other	Y	N	Europe	Spain	Catalonia	Mas de Melons Natural reserve	Site	2015	Year	2015	2015	2015	2015	One-time	1000			1147.44	1556.19	1000	1147.44	1556.19	EUR	2015
IC_2.1_332	NE333	TC	SP_16	Las especies exóticas invasoras en Cataluña	Sisco Mañas- Servicio de Fauna y Flora- Departament de Territori i Sostenibilitat- Generalitat de Catalunya		2018	Catalan	Unpublished material	See SP_16a	Yes	Plantae	Tracheophyta	Magnoliopsida	Sapindales	Simaroubaceae	Ailanthus	Ailanthus altissima		Ailant	Terrestrial	Terrestrial			other	Y	N	Europe	Spain	Catalonia	Mas de Melons Natural reserve	Site	2016	Year	2016	2016	2016	2016	One-time	1000			1130.48	1558.03	1000	1130.48	1558.03	EUR	2016
IC_2.1_333	NE334	TC	SP_16	Las especies exóticas invasoras en Cataluña	Sisco Mañas- Servicio de Fauna y Flora- Departament de Territori i Sostenibilitat- Generalitat de Catalunya		2018	Catalan	Unpublished material	See SP_16a	Yes	Plantae	Tracheophyta	Magnoliopsida	Sapindales	Simaroubaceae	Ailanthus	Ailanthus altissima		Ailant	Terrestrial	Terrestrial			other	NA	N	Europe	Spain	Catalonia	River of Celrè. Quart	Site	20.05.2015 - 15.06.2015	Year	2015	2015	2015	2015	One-time	6034.22			6923.92	9390.4	6034.22	6923.92	9390.4	EUR	2015
IC_2.1_334	NE335	TC	SP_16	Las especies exóticas invasoras en Cataluña	Sisco Mañas- Servicio de Fauna y Flora- Departament de Territori i Sostenibilitat- Generalitat de Catalunya		2018	Catalan	Unpublished material	See SP_16a	Yes	Plantae	Tracheophyta	Magnoliopsida	Sapindales	Simaroubaceae	Ailanthus	Ailanthus altissima		Ailant	Terrestrial	Terrestrial			other	NA	N	Europe	Spain	Catalonia	Girona Province	Site	2015	Year	2015	2015	2015	2015	One-time	9666.66			11091.9	15043.2	9666.66	11091.9	15043.2	EUR	2015
IC_2.1_335	NE336	TC	SP_16	Las especies exóticas invasoras en Cataluña	Sisco Mañas- Servicio de Fauna y Flora- Departament de Territori i Sostenibilitat- Generalitat de Catalunya		2018	Catalan	Unpublished material	See SP_16a	Yes	Plantae	Tracheophyta	Magnoliopsida	Sapindales	Simaroubaceae	Ailanthus	Ailanthus altissima		Ailant	Terrestrial	Terrestrial			other	NA	N	Europe	Spain	Catalonia	Lighthouse Sarnella/Vall de Romanyac	Site	2015	Year	2015	2015	2015	2015	One-time	3021.13			3466.57	4701.46	3021.13	3466.57	4701.46	EUR	2015
IC_2.1_336	NE337	TC	SP_16	Las especies exóticas invasoras en Cataluña	Sisco Mañas- Servicio de Fauna y Flora- Departament de Territori i Sostenibilitat- Generalitat de Catalunya		2018	Catalan	Unpublished material	See SP_16a	Yes	Plantae	Tracheophyta	Magnoliopsida	Sapindales	Simaroubaceae	Ailanthus	Ailanthus altissima		Ailant	Terrestrial	Terrestrial			other	NA	N	Europe	Spain	Catalonia	La Vall de Santa Creu	Site	2016	Year	2016	2016	2016	2016	One-time	1998.94			2259.76	3114.41	1998.94	2259.76	3114.41	EUR	2016
IC_2.1_337	NE338	TC	SP_16	Las especies exóticas invasoras en Cataluña	Sisco Mañas- Servicio de Fauna y Flora- Departament de Territori i Sostenibilitat- Generalitat de Catalunya		2018	Catalan	Unpublished material	See SP_16a	Yes	Plantae	Tracheophyta	Magnoliopsida	Sapindales	Simaroubaceae	Ailanthus	Ailanthus altissima		Ailant	Terrestrial	Terrestrial			other	NA	N	Europe	Spain	Catalonia	Rec Caltre i de la Vall	Site	2017	Year	2017	2017	2017	2017	One-time	1600			1807.49	2495.2	1600	1807.49	2495.2	EUR	2017
IC_2.1_338	NE339	TC	SP_16	Las especies exóticas invasoras en Cataluña	Sisco Mañas- Servicio de Fauna y Flora- Departament de Territori i Sostenibilitat- Generalitat de Catalunya		2018	Catalan	Unpublished material	See SP_16a	Yes	Plantae	Tracheophyta	Magnoliopsida	Sapindales	Simaroubaceae	Ailanthus	Ailanthus altissima		Ailant	Terrestrial	Terrestrial			other	NA	N	Europe	Spain	Catalonia	Cala Montjoi	Site	2018	Year	2017	2017	2017	2017	One-time	1500			1729.19	2260.13	1500	1729.19	2260.13	EUR	2018
IC_2.1_339	NE340	TC	SP_16	Las especies exóticas invasoras en Cataluña	Sisco Mañas- Servicio de Fauna y Flora- Departament de Territori i Sostenibilitat- Generalitat de Catalunya		2018	Catalan	Unpublished material	See SP_16a	Yes	Plantae	Tracheophyta	Magnoliopsida	Sapindales	Simaroubaceae	Ailanthus	Ailanthus altissima		Ailant	Terrestrial	Terrestrial			other	NA	N	Europe	Spain	Catalonia	Rec de Caltre/Port de la Selva	Site	11.10.2014 - 07.22.2015	Period	2014	2015	2014	2015	One-time	4444			5099.23	6915.71	2222	2549.62	3457.86	EUR	2015
IC_2.1_340	NE341	TC	SP_16	Las especies exóticas invasoras en Cataluña	Sisco Mañas- Servicio de Fauna y Flora- Departament de Territori i Sostenibilitat- Generalitat de Catalunya		2018	Catalan	Unpublished material	See SP_16a	Yes	Plantae	Tracheophyta	Magnoliopsida	Sapindales	Simaroubaceae	Ailanthus	Ailanthus altissima		Ailant	Terrestrial	Terrestrial			other	NA	N	Europe	Spain	Catalonia	Pals Beach	Site	2015	Year	2015	2015	2015	2015	One-time	8000			9179.54	12449.5	8000	9179.54	12449.5	EUR	2015
IC_2.1_341	NE342	TC	SP_16	Las especies exóticas invasoras en Cataluña	Sisco Mañas- Servicio de Fauna y Flora- Departament de Territori i Sostenibilitat- Generalitat de Catalunya		2018	Catalan	Unpublished material	See SP_16a	Yes	Plantae	Tracheophyta	Magnoliopsida	Sapindales	Simaroubaceae	Ailanthus	Ailanthus altissima		Ailant	Terrestrial	Terrestrial			other	NA	N	Europe	Spain	Catalonia	GI- 633 Road from Medinya to Colomes and Verges	Site	2015	Year	2015	2015	2015	2015	One-time	35000			40160.5	54466.7	35000	40160.5	54466.7	EUR	2015
IC_2.1_342	NE343	TC	SP_16	Las especies exóticas invasoras en Cataluña	Sisco Mañas- Servicio de Fauna y Flora- Departament de Territori i Sostenibilitat- Generalitat de Catalunya		2018	Catalan	Unpublished material	See SP_16a	Yes	Plantae	Tracheophyta	Magnoliopsida	Sapindales	Simaroubaceae	Ailanthus	Ailanthus altissima		Ailant	Terrestrial	Terrestrial			other	NA	N	Europe	Spain	Catalonia	Lighthouse of Sant Sebastian mountain	Site	Jan.2018-Oct.2018	Year	2018	2018	2018	2018	One-time	5179.75			5971.2	7804.61	5179.75	5971.2	7804.61	EUR	2018
IC_2.1_343	NE344	TC	SP_16	Las especies exóticas invasoras en Cataluña	Sisco Mañas- Servicio de Fauna y Flora- Departament de Territori i Sostenibilitat- Generalitat de Catalunya		2018	Catalan	Unpublished material	See SP_16a	Yes	Plantae	Tracheophyta	Magnoliopsida	Sapindales	Simaroubaceae	Ailanthus	Ailanthus altissima		Ailant	Terrestrial	Terrestrial			other	NA	N	Europe	Spain	Catalonia	Lighthouse of Sant Sebastian mountain	Site	Oct.2017 - Dec.2017	Year	2017	2017	2017	2017	One-time	4000			4518.72	6238.01	4000	4518.72	6238.01	EUR	2017
IC_2.1_344	NE345	TC	SP_16	Las especies exóticas invasoras en Cataluña	Sisco Mañas- Servicio de Fauna y Flora- Departament de Territori i Sostenibilitat- Generalitat de Catalunya		2018	Catalan	Unpublished material	See SP_16a	Yes	Plantae	Tracheophyta	Magnoliopsida	Sapindales	Simaroubaceae	Ailanthus	Ailanthus altissima		Ailant	Terrestrial	Terrestrial			other	NA	N	Europe	Spain	Catalonia	Celra/Els Arenys	Site	Marz 1.2015 - Oct 15.2015	Year	2015	2015	2015	2015	One-time	3404.8			3906.81	5298.52	3404.8	3906.81	5298.52	EUR	2015
IC_2.1_345	NE346	TC	SP_16	Las especies exóticas invasoras en Cataluña	Sisco Mañas- Servicio de Fauna y Flora- Departament de Territori i Sostenibilitat- Generalitat de Catalunya		2018	Catalan	Unpublished material	See SP_16a	Yes	Plantae	Tracheophyta	Magnoliopsida	Sapindales	Simaroubaceae	Ailanthus	Ailanthus altissima		Ailant	Terrestrial	Terrestrial			other	NA	N	Europe	Spain	Catalonia	Salt	Site	Jun 1 . 2017 - Oct 15.2017	Year	2017	2017	2017	2017	One-time	1700			1920.46	2651.15	1700	1920.46	2651.15	EUR	2017
IC_2.1_346	NE347	TC	SP_16	Las especies exóticas invasoras en Cataluña	Sisco Mañas- Servicio de Fauna y Flora- Departament de Territori i Sostenibilitat- Generalitat de Catalunya		2018	Catalan	Unpublished material	See SP_16a	Yes	Plantae	Tracheophyta	Magnoliopsida	Sapindales	Simaroubaceae	Ailanthus	Ailanthus altissima		Ailant	Terrestrial	Terrestrial			other	NA	N	Europe	Spain	Catalonia	Ter River	Site	2018	Year	2018	2018	2018	2018	One-time	8458			9750.35	12744.1	8458	9750.35	12744.1	EUR	2018
IC_2.1_347	NE348	TC	SP_16	Las especies exóticas invasoras en Cataluña	Sisco Mañas- Servicio de Fauna y Flora- Departament de Territori i Sostenibilitat- Generalitat de Catalunya		2018	Catalan	Unpublished material	See SP_16a	Yes	Plantae	Tracheophyta	Magnoliopsida	Sapindales	Simaroubaceae	Ailanthus	Ailanthus altissima		Ailant	Terrestrial	Terrestrial			other	NA	N	Europe	Spain	Catalonia	Fluvia River Meanders	Site	Feb. 1. 2015 - Oct. 2.2015	Year	2015	2015	2015	2015	One-time	1740			1996.55	2707.77	1740	1996.55	2707.77	EUR	2015
IC_2.1_348	NE349	TC	SP_16	Las especies exóticas invasoras en Cataluña	Sisco Mañas- Servicio de Fauna y Flora- Departament de Territori i Sostenibilitat- Generalitat de Catalunya		2018	Catalan	Unpublished material	See SP_16a	Yes	Plantae	Tracheophyta	Magnoliopsida	Sapindales	Simaroubaceae	Ailanthus	Ailanthus altissima		Ailant	Terrestrial	Terrestrial			other	NA	N	Europe	Spain	Catalonia	Alta Garrotxa Protected Area	Site	Jul 25.2016 - Dec. 28.2016	Year	2016	2016	2016	2016	One-time	2499.99			2826.19	3895.07	2499.99	2826.19	3895.07	EUR	2016
IC_2.1_349	NE350	TC	SP_16	Las especies exóticas invasoras en Cataluña	Sisco Mañas- Servicio de Fauna y Flora- Departament de Territori i Sostenibilitat- Generalitat de Catalunya		2018	Catalan	Unpublished material	See SP_16a	Yes	Plantae	Tracheophyta	Magnoliopsida	Sapindales	Simaroubaceae	Ailanthus	Ailanthus altissima		Ailant	Terrestrial	Terrestrial			other	NA	N	Europe	Spain	Catalonia	Vall de Carrera / Oix / Hortmoier	Site	Jul 28.2016 - Nov. 29. 2016	Year	2016	2016	2016	2016	One-time	1694			1915.04	2639.31	1694	1915.04	2639.31	EUR	2016
IC_2.1_350	NE351	TC	SP_16	Las especies exóticas invasoras en Cataluña	Sisco Mañas- Servicio de Fauna y Flora- Departament de Territori i Sostenibilitat- Generalitat de Catalunya		2018	Catalan	Unpublished material	See SP_16a	Yes	Plantae	Tracheophyta	Magnoliopsida	Sapindales	Simaroubaceae	Ailanthus	Ailanthus altissima		Ailant	Terrestrial	Terrestrial			other	NA	N	Europe	Spain	Catalonia	Salt	Site	May 5.2016 - Oct 15.2016	Year	2016	2016	2016	2016	One-time	800			904.385	1246.43	800	904.385	1246.43	EUR	2016
IC_2.1_351	NE352	TC	SP_16	Las especies exóticas invasoras en Cataluña	Sisco Mañas- Servicio de Fauna y Flora- Departament de Territori i Sostenibilitat- Generalitat de Catalunya		2018	Catalan	Unpublished material	See SP_16a	Yes	Plantae	Tracheophyta	Magnoliopsida	Sapindales	Simaroubaceae	Ailanthus	Ailanthus altissima		Ailant	Terrestrial	Terrestrial			other	NA	N	Europe	Spain	Catalonia	Vall de Carrera / Oix / Hortmoier	Site	May 06 2015 - Aug 11 2015	Year	2015	2015	2015	2015	One-time	24855			28519.7	38679.1	24855	28519.7	38679.1	EUR	2015
IC_2.1_352	NE353	TC	SP_16	Las especies exóticas invasoras en Cataluña	Sisco Mañas- Servicio de Fauna y Flora- Departament de Territori i Sostenibilitat- Generalitat de Catalunya		2018	Catalan	Unpublished material	See SP_16a	Yes	Plantae	Tracheophyta	Magnoliopsida	Sapindales	Simaroubaceae	Ailanthus	Ailanthus altissima		Ailant	Terrestrial	Terrestrial			other	NA	N	Europe	Spain	Catalonia	Montagut/Tortella/Llierca River	Site	Mars 21 2017 - Jul 26.2017	Year	2017	2017	2017	2017	One-time	14259			16108.1	22237	14259	16108.1	22237	EUR	2017
IC_2.1_353	NE354	TC	SP_16	Las especies exóticas invasoras en Cataluña	Sisco Mañas- Servicio de Fauna y Flora- Departament de Territori i Sostenibilitat- Generalitat de Catalunya		2018	Catalan	Unpublished material	See SP_16a	Yes	Plantae	Tracheophyta	Magnoliopsida	Sapindales	Simaroubaceae	Ailanthus	Ailanthus altissima		Ailant	Terrestrial	Terrestrial			other	NA	N	Europe	Spain	Catalonia	Argelaguer / Montagut / Sant Jaume de Llierca / Beuda	Site	Mars 06.2018 - Aug 25. 2018	Year	2018	2018	2018	2018	One-time	8248			9508.27	12427.7	8248	9508.27	12427.7	EUR	2018
IC_2.1_354	NE355	TC	SP_16	Las especies exóticas invasoras en Cataluña	Sisco Mañas- Servicio de Fauna y Flora- Departament de Territori i Sostenibilitat- Generalitat de Catalunya		2018	Catalan	Unpublished material	See SP_16a	Yes	Plantae	Tracheophyta	Magnoliopsida	Sapindales	Simaroubaceae	Ailanthus	Ailanthus altissima		Ailant	Terrestrial	Terrestrial			other	NA	N	Europe	Spain	Catalonia	Barcelona	Site	2015	Year	2015	2015	2015	2015	One-time	15639			17944.9	24337.3	15639	17944.9	24337.3	EUR	2015
IC_2.1_355	NE356	TC	SP_16	Las especies exóticas invasoras en Cataluña	Sisco Mañas- Servicio de Fauna y Flora- Departament de Territori i Sostenibilitat- Generalitat de Catalunya		2018	Catalan	Unpublished material	See SP_16a	Yes	Plantae	Tracheophyta	Magnoliopsida	Sapindales	Simaroubaceae	Ailanthus	Ailanthus altissima		Ailant	Terrestrial	Terrestrial			other	NA	N	Europe	Spain	Catalonia	Barcelona	Site	2016	Year	2016	2016	2016	2016	One-time	15639			17679.6	24366.1	15639	17679.6	24366.1	EUR	2016
IC_2.1_356	NE357	TC	SP_16	Las especies exóticas invasoras en Cataluña	Sisco Mañas- Servicio de Fauna y Flora- Departament de Territori i Sostenibilitat- Generalitat de Catalunya		2018	Catalan	Unpublished material	See SP_16a	Yes	Plantae	Tracheophyta	Magnoliopsida	Sapindales	Simaroubaceae	Ailanthus	Ailanthus altissima		Ailant	Terrestrial	Terrestrial			other	NA	N	Europe	Spain	Catalonia	Barcelona	Site	2017	Year	2017	2017	2017	2017	One-time	15639			17667.1	24389.1	15639	17667.1	24389.1	EUR	2017
IC_2.1_357	NE358	TC	SP_16	Las especies exóticas invasoras en Cataluña	Sisco Mañas- Servicio de Fauna y Flora- Departament de Territori i Sostenibilitat- Generalitat de Catalunya		2018	Catalan	Unpublished material	See SP_16a	Yes	Plantae	Tracheophyta	Magnoliopsida	Sapindales	Simaroubaceae	Ailanthus	Ailanthus altissima		Ailant	Terrestrial	Terrestrial			other	NA	N	Europe	Spain	Catalonia	Vall de Betlem	Site	2018	Year	2018	2018	2018	2018	Potentially ongoing	376.39			433.901	567.127	376.39	433.901	567.127	EUR	2018
IC_2.1_358	NE359	TC	SP_16	Las especies exóticas invasoras en Cataluña	Sisco Mañas- Servicio de Fauna y Flora- Departament de Territori i Sostenibilitat- Generalitat de Catalunya		2018	Catalan	Unpublished material	See SP_16a	Yes	Plantae	Tracheophyta	Magnoliopsida	Sapindales	Simaroubaceae	Ailanthus	Ailanthus altissima		Ailant	Terrestrial	Terrestrial			other	NA	N	Europe	Spain	Catalonia	Riudecanyes	Site	Jan 01.2015 - Dec 20.2015	Year	2015	2015	2015	2015	One-time	600			688.465	933.715	600	688.465	933.715	EUR	2015
IC_2.1_359	NE360	TC	SP_16	Las especies exóticas invasoras en Cataluña	Sisco Mañas- Servicio de Fauna y Flora- Departament de Territori i Sostenibilitat- Generalitat de Catalunya		2018	Catalan	Unpublished material	See SP_16a	Yes	Plantae	Tracheophyta	Magnoliopsida	Sapindales	Simaroubaceae	Ailanthus	Ailanthus altissima		Ailant	Terrestrial	Terrestrial			other	NA	N	Europe	Spain	Catalonia	Riudecanyes	Site	Jan 01.2016 - Dec 20.2016	Year	2016	2016	2016	2016	One-time	600			678.289	934.819	600	678.289	934.819	EUR	2016
IC_2.1_360	NE361	TC	SP_16	Las especies exóticas invasoras en Cataluña	Sisco Mañas- Servicio de Fauna y Flora- Departament de Territori i Sostenibilitat- Generalitat de Catalunya		2018	Catalan	Unpublished material	See SP_16a	Yes	Plantae	Tracheophyta	Magnoliopsida	Sapindales	Simaroubaceae	Ailanthus	Ailanthus altissima		Ailant	Terrestrial	Terrestrial			other	NA	N	Europe	Spain	Catalonia	Riudecanyes	Site	Jan 01.2017 - Dec 20.2017	Year	2017	2017	2017	2017	One-time	600			677.809	935.702	600	677.809	935.702	EUR	2017
IC_2.1_361	NE362	TC	SP_16	Las especies exóticas invasoras en Cataluña	Sisco Mañas- Servicio de Fauna y Flora- Departament de Territori i Sostenibilitat- Generalitat de Catalunya		2018	Catalan	Unpublished material	See SP_16a	Yes	Plantae	Tracheophyta	Magnoliopsida	Sapindales	Simaroubaceae	Ailanthus	Ailanthus altissima		Ailant	Terrestrial	Terrestrial			other	NA	N	Europe	Spain	Catalonia	Riudecanyes	Site	Jan 01.2018 - Dec 20.2018	Year	2018	2018	2018	2018	One-time	600			691.678	904.052	600	691.678	904.052	EUR	2018
IC_2.1_362	NE363	TC	SP_16	Las especies exóticas invasoras en Cataluña	Sisco Mañas- Servicio de Fauna y Flora- Departament de Territori i Sostenibilitat- Generalitat de Catalunya		2018	Catalan	Unpublished material	See SP_16a	Yes	Plantae	Tracheophyta	Magnoliopsida	Sapindales	Simaroubaceae	Ailanthus	Ailanthus altissima		Ailant	Terrestrial	Terrestrial			other	NA	N	Europe	Spain	Catalonia	Gaia River	Site	Oct 21.2016 - Dec 31.2016	Year	2016	2016	2016	2016	One-time	10000			11304.8	15580.3	10000	11304.8	15580.3	EUR	2016
IC_2.1_363	NE364	TC	SP_16	Las especies exóticas invasoras en Cataluña	Sisco Mañas- Servicio de Fauna y Flora- Departament de Territori i Sostenibilitat- Generalitat de Catalunya		2018	Catalan	Unpublished material	See SP_16a	Yes	Plantae	Tracheophyta	Magnoliopsida	Sapindales	Simaroubaceae	Ailanthus	Ailanthus altissima		Ailant	Terrestrial	Terrestrial			other	NA	N	Europe	Spain	Catalonia	Gaia River	Site	Jan 01.2017 - Feb 02.2017	Year	2017	2017	2017	2017	One-time	10000			11296.8	15595	10000	11296.8	15595	EUR	2017
IC_2.1_825	NE826	TC	SP_47	Respuesta por email a la solicitud de información de elena angulo para el proyecto sobre los costes de las invasiones biológicas INVACOST	Antonio Aranda- Junta de Comunidades de Castilla La Mancha		2020	Spanish	Unpublished material	NA	Yes	Plantae	Tracheophyta	Magnoliopsida	Sapindales	Simaroubaceae	Ailanthus	Ailanthus altissima		Ailanto	Terrestrial	Terrestrial			other	Y	N	Europe	Spain	Castilla-La Mancha	Altomira Mountains & other protected areas	Site	2019	Year	2019	2019	2019	2019	One-time	14010.5			15863.7	20734.6	14010.5	15863.7	20734.6	EUR	2019
IC_2.1_918	NE919	TC	SP_29	Actuaciones de control de especies invasoras. Memoria Anual 2014	Generalitat Valenciana- Consellería d'Infraestructures- Territori i Medi Ambient- Dirección General el Medio Natural		2015	Spanish	Official report	NA	Yes	Plantae	Tracheophyta	Magnoliopsida	Sapindales	Simaroubaceae	Ailanthus	Ailanthus altissima		Ailant	Terrestrial	Terrestrial	Marhslands - river - dry riverbed		other	NA	N	Europe	Spain	Valencia	Alcoy	Site	2014	Year	2014	2014	2014	2014	One-time	1228.8			1690.27	1920.88	1228.8	1690.27	1920.88	EUR	2014
IC_2.1_919	NE920	TC	SP_29	Actuaciones de control de especies invasoras. Memoria Anual 2014	Generalitat Valenciana- Consellería d'Infraestructures- Territori i Medi Ambient- Dirección General el Medio Natural		2015	Spanish	Official report	NA	Yes	Plantae	Tracheophyta	Magnoliopsida	Sapindales	Simaroubaceae	Ailanthus	Ailanthus altissima		Ailant	Terrestrial	Terrestrial	Marhslands - river - dry riverbed		other	NA	N	Europe	Spain	Valencia	Almenara	Site	2014	Year	2014	2014	2014	2014	One-time	774.4			1065.22	1210.56	774.4	1065.22	1210.56	EUR	2014
IC_2.1_920	NE921	TC	SP_29	Actuaciones de control de especies invasoras. Memoria Anual 2014	Generalitat Valenciana- Consellería d'Infraestructures- Territori i Medi Ambient- Dirección General el Medio Natural		2015	Spanish	Official report	NA	Yes	Plantae	Tracheophyta	Magnoliopsida	Sapindales	Simaroubaceae	Ailanthus	Ailanthus altissima		Ailant	Terrestrial	Terrestrial	Marhslands - river - dry riverbed		other	NA	N	Europe	Spain	Valencia	Banyeres de Mariola	Site	2014	Year	2014	2014	2014	2014	One-time	9227.52			12692.9	14424.6	9227.52	12692.9	14424.6	EUR	2014
IC_2.1_921	NE922	TC	SP_29	Actuaciones de control de especies invasoras. Memoria Anual 2014	Generalitat Valenciana- Consellería d'Infraestructures- Territori i Medi Ambient- Dirección General el Medio Natural		2015	Spanish	Official report	NA	Yes	Plantae	Tracheophyta	Magnoliopsida	Sapindales	Simaroubaceae	Ailanthus	Ailanthus altissima		Ailant	Terrestrial	Terrestrial	Marhslands - river - dry riverbed		other	NA	N	Europe	Spain	Valencia	Castell de Castells	Site	2014	Year	2014	2014	2014	2014	One-time	358.4			492.996	560.258	358.4	492.996	560.258	EUR	2014
IC_2.1_922	NE923	TC	SP_29	Actuaciones de control de especies invasoras. Memoria Anual 2014	Generalitat Valenciana- Consellería d'Infraestructures- Territori i Medi Ambient- Dirección General el Medio Natural		2015	Spanish	Official report	NA	Yes	Plantae	Tracheophyta	Magnoliopsida	Sapindales	Simaroubaceae	Ailanthus	Ailanthus altissima		Ailant	Terrestrial	Terrestrial	Marhslands - river - dry riverbed		other	NA	N	Europe	Spain	Valencia	Navajas	Site	2014	Year	2014	2014	2014	2014	One-time	1024			1408.56	1600.74	1024	1408.56	1600.74	EUR	2014
IC_2.1_1018	NE1019	TC	SP_29	Actuaciones de control de especies invasoras. Memoria Anual 2014	Generalitat Valenciana- Consellería d'Infraestructures- Territori i Medi Ambient- Dirección General el Medio Natural		2015	Spanish	Official report	NA	Yes	Plantae	Tracheophyta	Magnoliopsida	Sapindales	Simaroubaceae	Ailanthus	Ailanthus altissima		Ailant	Terrestrial	Terrestrial	Shrubland & Forests		other	Y	N	Europe	Spain	Valencia	Alcoy	Site	2014	Year	2014	2014	2014	2014	One-time	8371.2			11515	13086	8371.2	11515	13086	EUR	2014
IC_2.1_1019	NE1020	TC	SP_29	Actuaciones de control de especies invasoras. Memoria Anual 2014	Generalitat Valenciana- Consellería d'Infraestructures- Territori i Medi Ambient- Dirección General el Medio Natural		2015	Spanish	Official report	NA	Yes	Plantae	Tracheophyta	Magnoliopsida	Sapindales	Simaroubaceae	Ailanthus	Ailanthus altissima		Ailant	Terrestrial	Terrestrial	Shrubland & Forests		other	NA	N	Europe	Spain	Valencia	Banyeres de Mariola	Site	2014	Year	2014	2014	2014	2014	One-time	1588.48			2185.03	2483.14	1588.48	2185.03	2483.14	EUR	2014
IC_2.1_1020	NE1021	TC	SP_29	Actuaciones de control de especies invasoras. Memoria Anual 2014	Generalitat Valenciana- Consellería d'Infraestructures- Territori i Medi Ambient- Dirección General el Medio Natural		2015	Spanish	Official report	NA	Yes	Plantae	Tracheophyta	Magnoliopsida	Sapindales	Simaroubaceae	Ailanthus	Ailanthus altissima		Ailant	Terrestrial	Terrestrial	Shrubland & Forests		other	NA	N	Europe	Spain	Valencia	Belgida	Site	2014	Year	2014	2014	2014	2014	One-time	512			704.28	800.368	512	704.28	800.368	EUR	2014
IC_2.1_1021	NE1022	TC	SP_29	Actuaciones de control de especies invasoras. Memoria Anual 2014	Generalitat Valenciana- Consellería d'Infraestructures- Territori i Medi Ambient- Dirección General el Medio Natural		2015	Spanish	Official report	NA	Yes	Plantae	Tracheophyta	Magnoliopsida	Sapindales	Simaroubaceae	Ailanthus	Ailanthus altissima		Ailant	Terrestrial	Terrestrial	Shrubland & Forests		other	NA	N	Europe	Spain	Valencia	Beniatjar	Site	2014	Year	2014	2014	2014	2014	One-time	2355.2			3239.69	3681.69	2355.2	3239.69	3681.69	EUR	2014
IC_2.1_1022	NE1023	TC	SP_29	Actuaciones de control de especies invasoras. Memoria Anual 2014	Generalitat Valenciana- Consellería d'Infraestructures- Territori i Medi Ambient- Dirección General el Medio Natural		2015	Spanish	Official report	NA	Yes	Plantae	Tracheophyta	Magnoliopsida	Sapindales	Simaroubaceae	Ailanthus	Ailanthus altissima		Ailant	Terrestrial	Terrestrial	Shrubland & Forests		other	NA	N	Europe	Spain	Valencia	Bocairent	Site	2014	Year	2014	2014	2014	2014	One-time	166.4			228.891	260.12	166.4	228.891	260.12	EUR	2014
IC_2.1_1023	NE1024	TC	SP_29	Actuaciones de control de especies invasoras. Memoria Anual 2014	Generalitat Valenciana- Consellería d'Infraestructures- Territori i Medi Ambient- Dirección General el Medio Natural		2015	Spanish	Official report	NA	Yes	Plantae	Tracheophyta	Magnoliopsida	Sapindales	Simaroubaceae	Ailanthus	Ailanthus altissima		Ailant	Terrestrial	Terrestrial	Shrubland & Forests		other	NA	N	Europe	Spain	Valencia	Cabanes	Site	2014	Year	2014	2014	2014	2014	One-time	2156.8			2966.78	3371.55	2156.8	2966.78	3371.55	EUR	2014
IC_2.1_1024	NE1025	TC	SP_29	Actuaciones de control de especies invasoras. Memoria Anual 2014	Generalitat Valenciana- Consellería d'Infraestructures- Territori i Medi Ambient- Dirección General el Medio Natural		2015	Spanish	Official report	NA	Yes	Plantae	Tracheophyta	Magnoliopsida	Sapindales	Simaroubaceae	Ailanthus	Ailanthus altissima		Ailant	Terrestrial	Terrestrial	Shrubland & Forests		other	NA	N	Europe	Spain	Valencia	Castell de Castells	Site	2014	Year	2014	2014	2014	2014	One-time	1024			1408.56	1600.74	1024	1408.56	1600.74	EUR	2014
IC_2.1_1025	NE1026	TC	SP_29	Actuaciones de control de especies invasoras. Memoria Anual 2014	Generalitat Valenciana- Consellería d'Infraestructures- Territori i Medi Ambient- Dirección General el Medio Natural		2015	Spanish	Official report	NA	Yes	Plantae	Tracheophyta	Magnoliopsida	Sapindales	Simaroubaceae	Ailanthus	Ailanthus altissima		Ailant	Terrestrial	Terrestrial	Shrubland & Forests		other	NA	N	Europe	Spain	Valencia	Chiva	Site	2014	Year	2014	2014	2014	2014	One-time	230.4			316.926	360.166	230.4	316.926	360.166	EUR	2014
IC_2.1_1026	NE1027	TC	SP_29	Actuaciones de control de especies invasoras. Memoria Anual 2014	Generalitat Valenciana- Consellería d'Infraestructures- Territori i Medi Ambient- Dirección General el Medio Natural		2015	Spanish	Official report	NA	Yes	Plantae	Tracheophyta	Magnoliopsida	Sapindales	Simaroubaceae	Ailanthus	Ailanthus altissima		Ailant	Terrestrial	Terrestrial	Shrubland & Forests		other	NA	N	Europe	Spain	Valencia	Gaianes	Site	2014	Year	2014	2014	2014	2014	One-time	288			396.157	450.207	288	396.157	450.207	EUR	2014
IC_2.1_1027	NE1028	TC	SP_29	Actuaciones de control de especies invasoras. Memoria Anual 2014	Generalitat Valenciana- Consellería d'Infraestructures- Territori i Medi Ambient- Dirección General el Medio Natural		2015	Spanish	Official report	NA	Yes	Plantae	Tracheophyta	Magnoliopsida	Sapindales	Simaroubaceae	Ailanthus	Ailanthus altissima		Ailant	Terrestrial	Terrestrial	Shrubland & Forests		other	NA	N	Europe	Spain	Valencia	Ibi	Site	2014	Year	2014	2014	2014	2014	One-time	524.8			721.887	820.378	524.8	721.887	820.378	EUR	2014
IC_2.1_1028	NE1029	TC	SP_29	Actuaciones de control de especies invasoras. Memoria Anual 2014	Generalitat Valenciana- Consellería d'Infraestructures- Territori i Medi Ambient- Dirección General el Medio Natural		2015	Spanish	Official report	NA	Yes	Plantae	Tracheophyta	Magnoliopsida	Sapindales	Simaroubaceae	Ailanthus	Ailanthus altissima		Ailant	Terrestrial	Terrestrial	Shrubland & Forests		other	NA	N	Europe	Spain	Valencia	Vall de Almonacid	Site	2014	Year	2014	2014	2014	2014	One-time	1612.8			2218.48	2521.16	1612.8	2218.48	2521.16	EUR	2014
IC_2.1_1029	NE1030	TC	SP_29	Actuaciones de control de especies invasoras. Memoria Anual 2014	Generalitat Valenciana- Consellería d'Infraestructures- Territori i Medi Ambient- Dirección General el Medio Natural		2015	Spanish	Official report	NA	Yes	Plantae	Tracheophyta	Magnoliopsida	Sapindales	Simaroubaceae	Ailanthus	Ailanthus altissima		Ailant	Terrestrial	Terrestrial	Shrubland & Forests		other	NA	N	Europe	Spain	Valencia	Villena	Site	2014	Year	2014	2014	2014	2014	One-time	153.6			211.284	240.111	153.6	211.284	240.111	EUR	2014
IC_2.1_1077	NE1078	TC	SP_29	Actuaciones de control de especies invasoras. Memoria Anual 2014	Generalitat Valenciana- Consellería d'Infraestructures- Territori i Medi Ambient- Dirección General el Medio Natural		2015	Spanish	Official report	NA	Yes	Plantae	Tracheophyta	Magnoliopsida	Sapindales	Simaroubaceae	Ailanthus	Ailanthus altissima		Ailant	Terrestrial	Terrestrial	Uncultivated fields		other	NA	N	Europe	Spain	Valencia	Alcoy	Site	2014	Year	2014	2014	2014	2014	One-time	1024			1408.56	1600.74	1024	1408.56	1600.74	EUR	2014
IC_2.1_1078	NE1079	TC	SP_29	Actuaciones de control de especies invasoras. Memoria Anual 2014	Generalitat Valenciana- Consellería d'Infraestructures- Territori i Medi Ambient- Dirección General el Medio Natural		2015	Spanish	Official report	NA	Yes	Plantae	Tracheophyta	Magnoliopsida	Sapindales	Simaroubaceae	Ailanthus	Ailanthus altissima		Ailant	Terrestrial	Terrestrial	Uncultivated fields		other	NA	N	Europe	Spain	Valencia	Vistabella del Maestrazgo	Site	2014	Year	2014	2014	2014	2014	One-time	512			704.28	800.368	512	704.28	800.368	EUR	2014
IC_2.1_1180	NE1186	TC	SP_24	Actuaciones de control de especies invasoras. Memoria Anual 2010	Generalitat Valenciana- Consellería d'Infraestructures- Territori i Medi Ambient- Dirección General el Medio Natural		2011	Spanish	Official report	NA	Yes	Plantae	Tracheophyta	Magnoliopsida	Sapindales	Simaroubaceae	Ailanthus	Ailanthus altissima		Ailant	Terrestrial	Terrestrial	Shrubland & Forests		other	N	N	Europe	Spain	Valencia	Alcoy	Site	2010	Year	2010	2010	2010	2010	One-time	1154.56			1720.59	1785.27	1154.56	1720.59	1785.27	EUR	2010
IC_2.1_1181	NE1187	TC	SP_24	Actuaciones de control de especies invasoras. Memoria Anual 2010	Generalitat Valenciana- Consellería d'Infraestructures- Territori i Medi Ambient- Dirección General el Medio Natural		2011	Spanish	Official report	NA	Yes	Plantae	Tracheophyta	Magnoliopsida	Sapindales	Simaroubaceae	Ailanthus	Ailanthus altissima		Ailant	Terrestrial	Terrestrial	Shrubland & Forests		other	N	N	Europe	Spain	Valencia	Alfauir	Site	2010	Year	2010	2010	2010	2010	One-time	2432			3624.31	3760.55	2432	3624.31	3760.55	EUR	2010
IC_2.1_1182	NE1188	TC	SP_24	Actuaciones de control de especies invasoras. Memoria Anual 2010	Generalitat Valenciana- Consellería d'Infraestructures- Territori i Medi Ambient- Dirección General el Medio Natural		2011	Spanish	Official report	NA	Yes	Plantae	Tracheophyta	Magnoliopsida	Sapindales	Simaroubaceae	Ailanthus	Ailanthus altissima		Ailant	Terrestrial	Terrestrial	Shrubland & Forests		other	N	N	Europe	Spain	Valencia	Banyeres	Site	2010	Year	2010	2010	2010	2010	One-time	640			953.766	989.617	640	953.766	989.617	EUR	2010
IC_2.1_1183	NE1189	TC	SP_24	Actuaciones de control de especies invasoras. Memoria Anual 2010	Generalitat Valenciana- Consellería d'Infraestructures- Territori i Medi Ambient- Dirección General el Medio Natural		2011	Spanish	Official report	NA	Yes	Plantae	Tracheophyta	Magnoliopsida	Sapindales	Simaroubaceae	Ailanthus	Ailanthus altissima		Ailant	Terrestrial	Terrestrial	Shrubland & Forests		other	N	N	Europe	Spain	Valencia	Beniatjar	Site	2010	Year	2010	2010	2010	2010	One-time	7296			10872.9	11281.6	7296	10872.9	11281.6	EUR	2010
IC_2.1_1184	NE1190	TC	SP_24	Actuaciones de control de especies invasoras. Memoria Anual 2010	Generalitat Valenciana- Consellería d'Infraestructures- Territori i Medi Ambient- Dirección General el Medio Natural		2011	Spanish	Official report	NA	Yes	Plantae	Tracheophyta	Magnoliopsida	Sapindales	Simaroubaceae	Ailanthus	Ailanthus altissima		Ailant	Terrestrial	Terrestrial	Shrubland & Forests		other	N	N	Europe	Spain	Valencia	Bocairent	Site	2010	Year	2010	2010	2010	2010	One-time	138.24			206.013	213.757	138.24	206.013	213.757	EUR	2010
IC_2.1_1185	NE1191	TC	SP_24	Actuaciones de control de especies invasoras. Memoria Anual 2010	Generalitat Valenciana- Consellería d'Infraestructures- Territori i Medi Ambient- Dirección General el Medio Natural		2011	Spanish	Official report	NA	Yes	Plantae	Tracheophyta	Magnoliopsida	Sapindales	Simaroubaceae	Ailanthus	Ailanthus altissima		Ailant	Terrestrial	Terrestrial	Shrubland & Forests		other	N	N	Europe	Spain	Valencia	Villena	Site	2010	Year	2010	2010	2010	2010	One-time	250.88			373.876	387.93	250.88	373.876	387.93	EUR	2010
IC_2.1_1186	NE1192	TC	SP_24	Actuaciones de control de especies invasoras. Memoria Anual 2010	Generalitat Valenciana- Consellería d'Infraestructures- Territori i Medi Ambient- Dirección General el Medio Natural		2011	Spanish	Official report	NA	Yes	Plantae	Tracheophyta	Magnoliopsida	Sapindales	Simaroubaceae	Ailanthus	Ailanthus altissima		Ailant	Terrestrial	Terrestrial	Shrubland & Forests		other	N	N	Europe	Spain	Valencia	Jativa	Site	2010	Year	2010	2010	2010	2010	One-time	51.2			76.3012	79.1694	51.2	76.3012	79.1694	EUR	2010
IC_2.1_1340	NE1347	TC	SP_25	Actuaciones de control de especies invasoras. Memoria Anual 2011	Generalitat Valenciana- Consellería d'Infraestructures- Territori i Medi Ambient- Dirección General el Medio Natural		2012	Spanish	Official report	NA	Yes	Plantae	Tracheophyta	Magnoliopsida	Sapindales	Simaroubaceae	Ailanthus	Ailanthus altissima		Ailanto	Terrestrial	Terrestrial	Shrubland & Forests		other	N	N	Europe	Spain	Valencia	Beniatjar	Site	2011	Year	2011	2011	2011	2011	One-time	3584			5436.33	5468.95	3584	5436.33	5468.95	EUR	2011
IC_2.1_1341	NE1348	TC	SP_25	Actuaciones de control de especies invasoras. Memoria Anual 2011	Generalitat Valenciana- Consellería d'Infraestructures- Territori i Medi Ambient- Dirección General el Medio Natural		2012	Spanish	Official report	NA	Yes	Plantae	Tracheophyta	Magnoliopsida	Sapindales	Simaroubaceae	Ailanthus	Ailanthus altissima		Ailanto	Terrestrial	Terrestrial	Shrubland & Forests		other	N	N	Europe	Spain	Valencia	Chiva	Site	2011	Year	2011	2011	2011	2011	One-time	2090.24			3170.55	3189.57	2090.24	3170.55	3189.57	EUR	2011
IC_2.1_1342	NE1349	TC	SP_25	Actuaciones de control de especies invasoras. Memoria Anual 2011	Generalitat Valenciana- Consellería d'Infraestructures- Territori i Medi Ambient- Dirección General el Medio Natural		2012	Spanish	Official report	NA	Yes	Plantae	Tracheophyta	Magnoliopsida	Sapindales	Simaroubaceae	Ailanthus	Ailanthus altissima		Ailanto	Terrestrial	Terrestrial	Shrubland & Forests		other	N	N	Europe	Spain	Valencia	Quatretonda	Site	2011	Year	2011	2011	2011	2011	One-time	673.28			1021.25	1027.38	673.28	1021.25	1027.38	EUR	2011
IC_2.1_1343	NE1350	TC	SP_25	Actuaciones de control de especies invasoras. Memoria Anual 2011	Generalitat Valenciana- Consellería d'Infraestructures- Territori i Medi Ambient- Dirección General el Medio Natural		2012	Spanish	Official report	NA	Yes	Plantae	Tracheophyta	Magnoliopsida	Sapindales	Simaroubaceae	Ailanthus	Ailanthus altissima		Ailanto	Terrestrial	Terrestrial	Shrubland & Forests		other	N	N	Europe	Spain	Valencia	Villena	Site	2011	Year	2011	2011	2011	2011	One-time	376.32			570.815	574.24	376.32	570.815	574.24	EUR	2011
IC_2.1_1344	NE1351	TC	SP_25	Actuaciones de control de especies invasoras. Memoria Anual 2011	Generalitat Valenciana- Consellería d'Infraestructures- Territori i Medi Ambient- Dirección General el Medio Natural		2012	Spanish	Official report	NA	Yes	Plantae	Tracheophyta	Magnoliopsida	Sapindales	Simaroubaceae	Ailanthus	Ailanthus altissima		Ailanto	Terrestrial	Terrestrial	Shrubland & Forests		other	N	N	Europe	Spain	Valencia	Vistabella del Maestrazgo	Site	2011	Year	2011	2011	2011	2011	One-time	1177.6			1786.22	1796.94	1177.6	1786.22	1796.94	EUR	2011
IC_2.1_1444	NE1451	TC	SP_27	Actuaciones de control de especies invasoras. Memoria Anual 2012	Generalitat Valenciana- Consellería d'Infraestructures- Territori i Medi Ambient- Dirección General el Medio Natural		2013	Spanish	Official report	NA	Yes	Plantae	Tracheophyta	Magnoliopsida	Sapindales	Simaroubaceae	Ailanthus	Ailanthus altissima		Ailant	Terrestrial	Terrestrial	Marshlands - rivers - dry riverbed		other	NA	N	Europe	Spain	Valencia	Almenara	Site	2012	Year	2012	2012	2012	2012	One-time	922.88			1265.89	1417.73	922.88	1265.89	1417.73	EUR	2012
IC_2.1_1445	NE1452	TC	SP_27	Actuaciones de control de especies invasoras. Memoria Anual 2012	Generalitat Valenciana- Consellería d'Infraestructures- Territori i Medi Ambient- Dirección General el Medio Natural		2013	Spanish	Official report	NA	Yes	Plantae	Tracheophyta	Magnoliopsida	Sapindales	Simaroubaceae	Ailanthus	Ailanthus altissima		Ailant	Terrestrial	Terrestrial	Marshlands - rivers - dry riverbed		other	NA	N	Europe	Spain	Valencia	Chiva	Site	2012	Year	2012	2012	2012	2012	One-time	829.44			1137.72	1274.19	829.44	1137.72	1274.19	EUR	2012
IC_2.1_1446	NE1453	TC	SP_27	Actuaciones de control de especies invasoras. Memoria Anual 2012	Generalitat Valenciana- Consellería d'Infraestructures- Territori i Medi Ambient- Dirección General el Medio Natural		2013	Spanish	Official report	NA	Yes	Plantae	Tracheophyta	Magnoliopsida	Sapindales	Simaroubaceae	Ailanthus	Ailanthus altissima		Ailant	Terrestrial	Terrestrial	Marshlands - rivers - dry riverbed		other	NA	N	Europe	Spain	Valencia	Gaianes	Site	2012	Year	2012	2012	2012	2012	One-time	71.68			98.3212	110.115	71.68	98.3212	110.115	EUR	2012
IC_2.1_1505	NE1512	TC	SP_27	Actuaciones de control de especies invasoras. Memoria Anual 2012	Generalitat Valenciana- Consellería d'Infraestructures- Territori i Medi Ambient- Dirección General el Medio Natural		2013	Spanish	Official report	NA	Yes	Plantae	Tracheophyta	Magnoliopsida	Sapindales	Simaroubaceae	Ailanthus	Ailanthus altissima		Ailant	Terrestrial	Terrestrial	Shrubland & Forests		other	NA	N	Europe	Spain	Valencia	Alcoy	Site	2012	Year	2012	2012	2012	2012	One-time	124.16			170.306	190.735	124.16	170.306	190.735	EUR	2012
IC_2.1_1506	NE1513	TC	SP_27	Actuaciones de control de especies invasoras. Memoria Anual 2012	Generalitat Valenciana- Consellería d'Infraestructures- Territori i Medi Ambient- Dirección General el Medio Natural		2013	Spanish	Official report	NA	Yes	Plantae	Tracheophyta	Magnoliopsida	Sapindales	Simaroubaceae	Ailanthus	Ailanthus altissima		Ailant	Terrestrial	Terrestrial	Shrubland & Forests		other	NA	N	Europe	Spain	Valencia	Beniatjar	Site	2012	Year	2012	2012	2012	2012	One-time	3462.4			4749.27	5318.94	3462.4	4749.27	5318.94	EUR	2012
IC_2.1_1507	NE1514	TC	SP_27	Actuaciones de control de especies invasoras. Memoria Anual 2012	Generalitat Valenciana- Consellería d'Infraestructures- Territori i Medi Ambient- Dirección General el Medio Natural		2013	Spanish	Official report	NA	Yes	Plantae	Tracheophyta	Magnoliopsida	Sapindales	Simaroubaceae	Ailanthus	Ailanthus altissima		Ailant	Terrestrial	Terrestrial	Shrubland & Forests		other	NA	N	Europe	Spain	Valencia	Chera	Site	2012	Year	2012	2012	2012	2012	One-time	3805.44			5219.8	5845.92	3805.44	5219.8	5845.92	EUR	2012
IC_2.1_1508	NE1515	TC	SP_27	Actuaciones de control de especies invasoras. Memoria Anual 2012	Generalitat Valenciana- Consellería d'Infraestructures- Territori i Medi Ambient- Dirección General el Medio Natural		2013	Spanish	Official report	NA	Yes	Plantae	Tracheophyta	Magnoliopsida	Sapindales	Simaroubaceae	Ailanthus	Ailanthus altissima		Ailant	Terrestrial	Terrestrial	Shrubland & Forests		other	NA	N	Europe	Spain	Valencia	Villena	Site	2012	Year	2012	2012	2012	2012	One-time	34.56			47.4049	53.0911	34.56	47.4049	53.0911	EUR	2012
IC_2.1_1509	NE1516	TC	SP_27	Actuaciones de control de especies invasoras. Memoria Anual 2012	Generalitat Valenciana- Consellería d'Infraestructures- Territori i Medi Ambient- Dirección General el Medio Natural		2013	Spanish	Official report	NA	Yes	Plantae	Tracheophyta	Magnoliopsida	Sapindales	Simaroubaceae	Ailanthus	Ailanthus altissima		Ailant	Terrestrial	Terrestrial	Shrubland & Forests		other	NA	N	Europe	Spain	Valencia	Vistabella del Maestrazgo	Site	2012	Year	2012	2012	2012	2012	One-time	102.4			140.459	157.307	102.4	140.459	157.307	EUR	2012
IC_2.1_1628	NE1635	TC	SP_28	Actuaciones de control de especies invasoras. Memoria Anual 2013	Generalitat Valenciana- Consellería d'Infraestructures- Territori i Medi Ambient- Dirección General el Medio Natural		2014	Spanish	Official report	NA	Yes	Plantae	Tracheophyta	Magnoliopsida	Sapindales	Simaroubaceae	Ailanthus	Ailanthus altissima		Ailant	Terrestrial	Terrestrial	Marshlands - rivers - dry riverbed		other	NA	N	Europe	Spain	Valencia	Almenara	Site	2013	Year	2013	2013	2013	2013	One-time	601.6			840.711	938.069	601.6	840.711	938.069	EUR	2013
IC_2.1_1629	NE1636	TC	SP_28	Actuaciones de control de especies invasoras. Memoria Anual 2013	Generalitat Valenciana- Consellería d'Infraestructures- Territori i Medi Ambient- Dirección General el Medio Natural		2014	Spanish	Official report	NA	Yes	Plantae	Tracheophyta	Magnoliopsida	Sapindales	Simaroubaceae	Ailanthus	Ailanthus altissima		Ailant	Terrestrial	Terrestrial	Marshlands - rivers - dry riverbed		other	NA	N	Europe	Spain	Valencia	Banyeres de Mariola	Site	2013	Year	2013	2013	2013	2013	One-time	128			178.875	199.589	128	178.875	199.589	EUR	2013
IC_2.1_1630	NE1637	TC	SP_28	Actuaciones de control de especies invasoras. Memoria Anual 2013	Generalitat Valenciana- Consellería d'Infraestructures- Territori i Medi Ambient- Dirección General el Medio Natural		2014	Spanish	Official report	NA	Yes	Plantae	Tracheophyta	Magnoliopsida	Sapindales	Simaroubaceae	Ailanthus	Ailanthus altissima		Ailant	Terrestrial	Terrestrial	Marshlands - rivers - dry riverbed		other	NA	N	Europe	Spain	Valencia	Gaianes	Site	2013	Year	2013	2013	2013	2013	One-time	256			357.749	399.178	256	357.749	399.178	EUR	2013
IC_2.1_1724	NE1731	TC	SP_28	Actuaciones de control de especies invasoras. Memoria Anual 2013	Generalitat Valenciana- Consellería d'Infraestructures- Territori i Medi Ambient- Dirección General el Medio Natural		2014	Spanish	Official report	NA	Yes	Plantae	Tracheophyta	Magnoliopsida	Sapindales	Simaroubaceae	Ailanthus	Ailanthus altissima		Ailant	Terrestrial	Terrestrial	Shrubland & Forests		other	NA	N	Europe	Spain	Valencia	Alcoy	Site	2013	Year	2013	2013	2013	2013	One-time	3635.2			5080.04	5668.33	3635.2	5080.04	5668.33	EUR	2013
IC_2.1_1725	NE1732	TC	SP_28	Actuaciones de control de especies invasoras. Memoria Anual 2013	Generalitat Valenciana- Consellería d'Infraestructures- Territori i Medi Ambient- Dirección General el Medio Natural		2014	Spanish	Official report	NA	Yes	Plantae	Tracheophyta	Magnoliopsida	Sapindales	Simaroubaceae	Ailanthus	Ailanthus altissima		Ailant	Terrestrial	Terrestrial	Shrubland & Forests		other	NA	N	Europe	Spain	Valencia	Banyeres de Mariola	Site	2013	Year	2013	2013	2013	2013	One-time	640			894.373	997.946	640	894.373	997.946	EUR	2013
IC_2.1_1726	NE1733	TC	SP_28	Actuaciones de control de especies invasoras. Memoria Anual 2013	Generalitat Valenciana- Consellería d'Infraestructures- Territori i Medi Ambient- Dirección General el Medio Natural		2014	Spanish	Official report	NA	Yes	Plantae	Tracheophyta	Magnoliopsida	Sapindales	Simaroubaceae	Ailanthus	Ailanthus altissima		Ailant	Terrestrial	Terrestrial	Shrubland & Forests		other	NA	N	Europe	Spain	Valencia	Belgida	Site	2013	Year	2013	2013	2013	2013	One-time	512			715.498	798.357	512	715.498	798.357	EUR	2013
IC_2.1_1727	NE1734	TC	SP_28	Actuaciones de control de especies invasoras. Memoria Anual 2013	Generalitat Valenciana- Consellería d'Infraestructures- Territori i Medi Ambient- Dirección General el Medio Natural		2014	Spanish	Official report	NA	Yes	Plantae	Tracheophyta	Magnoliopsida	Sapindales	Simaroubaceae	Ailanthus	Ailanthus altissima		Ailant	Terrestrial	Terrestrial	Shrubland & Forests		other	NA	N	Europe	Spain	Valencia	Beniatjar	Site	2013	Year	2013	2013	2013	2013	One-time	3097.6			4328.77	4830.06	3097.6	4328.77	4830.06	EUR	2013
IC_2.1_1728	NE1735	TC	SP_28	Actuaciones de control de especies invasoras. Memoria Anual 2013	Generalitat Valenciana- Consellería d'Infraestructures- Territori i Medi Ambient- Dirección General el Medio Natural		2014	Spanish	Official report	NA	Yes	Plantae	Tracheophyta	Magnoliopsida	Sapindales	Simaroubaceae	Ailanthus	Ailanthus altissima		Ailant	Terrestrial	Terrestrial	Shrubland & Forests		other	NA	N	Europe	Spain	Valencia	Bocairent	Site	2013	Year	2013	2013	2013	2013	One-time	486.4			679.724	758.439	486.4	679.724	758.439	EUR	2013
IC_2.1_1729	NE1736	TC	SP_28	Actuaciones de control de especies invasoras. Memoria Anual 2013	Generalitat Valenciana- Consellería d'Infraestructures- Territori i Medi Ambient- Dirección General el Medio Natural		2014	Spanish	Official report	NA	Yes	Plantae	Tracheophyta	Magnoliopsida	Sapindales	Simaroubaceae	Ailanthus	Ailanthus altissima		Ailant	Terrestrial	Terrestrial	Shrubland & Forests		other	NA	N	Europe	Spain	Valencia	Cabanes	Site	2013	Year	2013	2013	2013	2013	One-time	512			715.498	798.357	512	715.498	798.357	EUR	2013
IC_2.1_1730	NE1737	TC	SP_28	Actuaciones de control de especies invasoras. Memoria Anual 2013	Generalitat Valenciana- Consellería d'Infraestructures- Territori i Medi Ambient- Dirección General el Medio Natural		2014	Spanish	Official report	NA	Yes	Plantae	Tracheophyta	Magnoliopsida	Sapindales	Simaroubaceae	Ailanthus	Ailanthus altissima		Ailant	Terrestrial	Terrestrial	Shrubland & Forests		other	NA	N	Europe	Spain	Valencia	Chera	Site	2013	Year	2013	2013	2013	2013	One-time	832			1162.69	1297.33	832	1162.69	1297.33	EUR	2013
IC_2.1_1731	NE1738	TC	SP_28	Actuaciones de control de especies invasoras. Memoria Anual 2013	Generalitat Valenciana- Consellería d'Infraestructures- Territori i Medi Ambient- Dirección General el Medio Natural		2014	Spanish	Official report	NA	Yes	Plantae	Tracheophyta	Magnoliopsida	Sapindales	Simaroubaceae	Ailanthus	Ailanthus altissima		Ailant	Terrestrial	Terrestrial	Shrubland & Forests		other	NA	N	Europe	Spain	Valencia	Chiva	Site	2013	Year	2013	2013	2013	2013	One-time	409.6			572.399	638.685	409.6	572.399	638.685	EUR	2013
IC_2.1_1732	NE1739	TC	SP_28	Actuaciones de control de especies invasoras. Memoria Anual 2013	Generalitat Valenciana- Consellería d'Infraestructures- Territori i Medi Ambient- Dirección General el Medio Natural		2014	Spanish	Official report	NA	Yes	Plantae	Tracheophyta	Magnoliopsida	Sapindales	Simaroubaceae	Ailanthus	Ailanthus altissima		Ailant	Terrestrial	Terrestrial	Shrubland & Forests		other	NA	N	Europe	Spain	Valencia	Ibi	Site	2013	Year	2013	2013	2013	2013	One-time	166.4			232.537	259.466	166.4	232.537	259.466	EUR	2013
IC_2.1_1733	NE1740	TC	SP_28	Actuaciones de control de especies invasoras. Memoria Anual 2013	Generalitat Valenciana- Consellería d'Infraestructures- Territori i Medi Ambient- Dirección General el Medio Natural		2014	Spanish	Official report	NA	Yes	Plantae	Tracheophyta	Magnoliopsida	Sapindales	Simaroubaceae	Ailanthus	Ailanthus altissima		Ailant	Terrestrial	Terrestrial	Shrubland & Forests		other	NA	N	Europe	Spain	Valencia	Vall de Almonacid	Site	2013	Year	2013	2013	2013	2013	One-time	934.4			1305.78	1457	934.4	1305.78	1457	EUR	2013
IC_2.1_1797	NE1804	TC	SP_28	Actuaciones de control de especies invasoras. Memoria Anual 2013	Generalitat Valenciana- Consellería d'Infraestructures- Territori i Medi Ambient- Dirección General el Medio Natural		2014	Spanish	Official report	NA	Yes	Plantae	Tracheophyta	Magnoliopsida	Sapindales	Simaroubaceae	Ailanthus	Ailanthus altissima		Ailant	Terrestrial	Terrestrial	Wasteland		other	NA	N	Europe	Spain	Valencia	Alcoy	Site	2013	Year	2013	2013	2013	2013	One-time	512			715.498	798.357	512	715.498	798.357	EUR	2013
IC_2.1_1854	NE1862	TC	SP_55	Actuaciones de control de especies invasoras. Memoria Anual 2009	Generalitat Valenciana- Consellería de Medi Ambient Aigua- Urbanisme i habitatge- Dirección General de Gestión del Medio Natural- Servicio de Biodiversidad		2010	Spanish	Official report	NA	Yes	Plantae	Tracheophyta	Magnoliopsida	Sapindales	Simaroubaceae	Ailanthus	Ailanthus altissima		Ailant	Terrestrial	Terrestrial			other	NA	N	Europe	Spain	Valencia	Valencia Autonomous Region	Site	2008	Year	2008	2008	2008	2008	One-time	10752			18003.6	16864.1	10752	18003.6	16864.1	EUR	2008
IC_2.1_1866	NE1874	TC	SP_55	Actuaciones de control de especies invasoras. Memoria Anual 2009	Generalitat Valenciana- Consellería de Medi Ambient Aigua- Urbanisme i habitatge- Dirección General de Gestión del Medio Natural- Servicio de Biodiversidad		2010	Spanish	Official report	NA	Yes	Plantae	Tracheophyta	Magnoliopsida	Sapindales	Simaroubaceae	Ailanthus	Ailanthus altissima		Ailant	Terrestrial	Terrestrial			other	NA	N	Europe	Spain	Valencia	Valencia Autonomous Region	Site	2009	Year	2009	2009	2009	2009	One-time	16768			26721.7	26663.1	16768	26721.7	26663.1	EUR	2009
IC_2.1_1937	NE1945	TC	SP_56	Actuaciones de control de especies invasoras. Memoria Anual 2018	Generalitat Valenciana- Consellería d'Agricultura- Desenvolupament Rural- Emergència Climàtica i Transició Ecològica- Direcció General de Medi Natural i d'Avaluació Ambiental- Servei de Vida Silvestre		2019	Spanish	Official report	NA	Yes	Plantae	Tracheophyta	Magnoliopsida	Sapindales	Simaroubaceae	Ailanthus	Ailanthus altissima		Ailant	Terrestrial	Terrestrial	Marhslands - river - dry riverbed	10	other	NA	N	Europe	Spain	Valencia	Agres	Site	2018	Year	2018	2018	2018	2018	One-time	3776			4352.96	5689.5	3776	4352.96	5689.5	EUR	2018
IC_2.1_1938	NE1946	TC	SP_56	Actuaciones de control de especies invasoras. Memoria Anual 2018	Generalitat Valenciana- Consellería d'Agricultura- Desenvolupament Rural- Emergència Climàtica i Transició Ecològica- Direcció General de Medi Natural i d'Avaluació Ambiental- Servei de Vida Silvestre		2019	Spanish	Official report	NA	Yes	Plantae	Tracheophyta	Magnoliopsida	Sapindales	Simaroubaceae	Ailanthus	Ailanthus altissima		Ailant	Terrestrial	Terrestrial	Marhslands - river - dry riverbed	10	other	NA	N	Europe	Spain	Valencia	Alcoy	Site	2018	Year	2018	2018	2018	2018	One-time	257.28			296.591	387.658	257.28	296.591	387.658	EUR	2018
IC_2.1_1939	NE1947	TC	SP_56	Actuaciones de control de especies invasoras. Memoria Anual 2018	Generalitat Valenciana- Consellería d'Agricultura- Desenvolupament Rural- Emergència Climàtica i Transició Ecològica- Direcció General de Medi Natural i d'Avaluació Ambiental- Servei de Vida Silvestre		2019	Spanish	Official report	NA	Yes	Plantae	Tracheophyta	Magnoliopsida	Sapindales	Simaroubaceae	Ailanthus	Ailanthus altissima		Ailant	Terrestrial	Terrestrial	Marhslands - river - dry riverbed	10	other	NA	N	Europe	Spain	Valencia	Almenara	Site	2018	Year	2018	2018	2018	2018	One-time	57.6			66.4011	86.789	57.6	66.4011	86.789	EUR	2018
IC_2.1_1940	NE1948	TC	SP_56	Actuaciones de control de especies invasoras. Memoria Anual 2018	Generalitat Valenciana- Consellería d'Agricultura- Desenvolupament Rural- Emergència Climàtica i Transició Ecològica- Direcció General de Medi Natural i d'Avaluació Ambiental- Servei de Vida Silvestre		2019	Spanish	Official report	NA	Yes	Plantae	Tracheophyta	Magnoliopsida	Sapindales	Simaroubaceae	Ailanthus	Ailanthus altissima		Ailant	Terrestrial	Terrestrial	Marhslands - river - dry riverbed	10	other	NA	N	Europe	Spain	Valencia	Bocairent	Site	2018	Year	2018	2018	2018	2018	One-time	3450.88			3978.16	5199.63	3450.88	3978.16	5199.63	EUR	2018
IC_2.1_1941	NE1949	TC	SP_56	Actuaciones de control de especies invasoras. Memoria Anual 2018	Generalitat Valenciana- Consellería d'Agricultura- Desenvolupament Rural- Emergència Climàtica i Transició Ecològica- Direcció General de Medi Natural i d'Avaluació Ambiental- Servei de Vida Silvestre		2019	Spanish	Official report	NA	Yes	Plantae	Tracheophyta	Magnoliopsida	Sapindales	Simaroubaceae	Ailanthus	Ailanthus altissima		Ailant	Terrestrial	Terrestrial	Marhslands - river - dry riverbed	10	other	NA	N	Europe	Spain	Valencia	Castell de Castells	Site	2018	Year	2018	2018	2018	2018	One-time	664.32			765.826	1000.97	664.32	765.826	1000.97	EUR	2018
IC_2.1_1942	NE1950	TC	SP_56	Actuaciones de control de especies invasoras. Memoria Anual 2018	Generalitat Valenciana- Consellería d'Agricultura- Desenvolupament Rural- Emergència Climàtica i Transició Ecològica- Direcció General de Medi Natural i d'Avaluació Ambiental- Servei de Vida Silvestre		2019	Spanish	Official report	NA	Yes	Plantae	Tracheophyta	Magnoliopsida	Sapindales	Simaroubaceae	Ailanthus	Ailanthus altissima		Ailant	Terrestrial	Terrestrial	Marhslands - river - dry riverbed	10	other	NA	N	Europe	Spain	Valencia	Vall de Almonacid	Site	2018	Year	2018	2018	2018	2018	One-time	115.2			132.802	173.578	115.2	132.802	173.578	EUR	2018
IC_2.1_2047	NE2055	TC	SP_56	Actuaciones de control de especies invasoras. Memoria Anual 2018	Generalitat Valenciana- Consellería d'Agricultura- Desenvolupament Rural- Emergència Climàtica i Transició Ecològica- Direcció General de Medi Natural i d'Avaluació Ambiental- Servei de Vida Silvestre		2019	Spanish	Official report	NA	Yes	Plantae	Tracheophyta	Magnoliopsida	Sapindales	Simaroubaceae	Ailanthus	Ailanthus altissima		Ailant	Terrestrial	Terrestrial	Shrubland & Forests	2\3	other	NA	N	Europe	Spain	Valencia	Agres	Site	2018	Year	2018	2018	2018	2018	One-time	115.2			132.802	173.578	115.2	132.802	173.578	EUR	2018
IC_2.1_2048	NE2056	TC	SP_56	Actuaciones de control de especies invasoras. Memoria Anual 2018	Generalitat Valenciana- Consellería d'Agricultura- Desenvolupament Rural- Emergència Climàtica i Transició Ecològica- Direcció General de Medi Natural i d'Avaluació Ambiental- Servei de Vida Silvestre		2019	Spanish	Official report	NA	Yes	Plantae	Tracheophyta	Magnoliopsida	Sapindales	Simaroubaceae	Ailanthus	Ailanthus altissima		Ailant	Terrestrial	Terrestrial	Shrubland & Forests	2\3	other	NA	N	Europe	Spain	Valencia	Alcoy	Site	2018	Year	2018	2018	2018	2018	One-time	5216			6012.99	7859.23	5216	6012.99	7859.23	EUR	2018
IC_2.1_2049	NE2057	TC	SP_56	Actuaciones de control de especies invasoras. Memoria Anual 2018	Generalitat Valenciana- Consellería d'Agricultura- Desenvolupament Rural- Emergència Climàtica i Transició Ecològica- Direcció General de Medi Natural i d'Avaluació Ambiental- Servei de Vida Silvestre		2019	Spanish	Official report	NA	Yes	Plantae	Tracheophyta	Magnoliopsida	Sapindales	Simaroubaceae	Ailanthus	Ailanthus altissima		Ailant	Terrestrial	Terrestrial	Shrubland & Forests	2\3	other	NA	N	Europe	Spain	Valencia	Banyeres de Mariola	Site	2018	Year	2018	2018	2018	2018	One-time	256			295.116	385.729	256	295.116	385.729	EUR	2018
IC_2.1_2050	NE2058	TC	SP_56	Actuaciones de control de especies invasoras. Memoria Anual 2018	Generalitat Valenciana- Consellería d'Agricultura- Desenvolupament Rural- Emergència Climàtica i Transició Ecològica- Direcció General de Medi Natural i d'Avaluació Ambiental- Servei de Vida Silvestre		2019	Spanish	Official report	NA	Yes	Plantae	Tracheophyta	Magnoliopsida	Sapindales	Simaroubaceae	Ailanthus	Ailanthus altissima		Ailant	Terrestrial	Terrestrial	Shrubland & Forests	2\3	other	NA	N	Europe	Spain	Valencia	Belgida	Site	2018	Year	2018	2018	2018	2018	One-time	1510.4			1741.18	2275.8	1510.4	1741.18	2275.8	EUR	2018
IC_2.1_2051	NE2059	TC	SP_56	Actuaciones de control de especies invasoras. Memoria Anual 2018	Generalitat Valenciana- Consellería d'Agricultura- Desenvolupament Rural- Emergència Climàtica i Transició Ecològica- Direcció General de Medi Natural i d'Avaluació Ambiental- Servei de Vida Silvestre		2019	Spanish	Official report	NA	Yes	Plantae	Tracheophyta	Magnoliopsida	Sapindales	Simaroubaceae	Ailanthus	Ailanthus altissima		Ailant	Terrestrial	Terrestrial	Shrubland & Forests	2\3	other	NA	N	Europe	Spain	Valencia	Beniatjar	Site	2018	Year	2018	2018	2018	2018	One-time	2380.8			2744.58	3587.28	2380.8	2744.58	3587.28	EUR	2018
IC_2.1_2052	NE2060	TC	SP_56	Actuaciones de control de especies invasoras. Memoria Anual 2018	Generalitat Valenciana- Consellería d'Agricultura- Desenvolupament Rural- Emergència Climàtica i Transició Ecològica- Direcció General de Medi Natural i d'Avaluació Ambiental- Servei de Vida Silvestre		2019	Spanish	Official report	NA	Yes	Plantae	Tracheophyta	Magnoliopsida	Sapindales	Simaroubaceae	Ailanthus	Ailanthus altissima		Ailant	Terrestrial	Terrestrial	Shrubland & Forests	2\3	other	NA	N	Europe	Spain	Valencia	Bocairent	Site	2018	Year	2018	2018	2018	2018	One-time	1141.76			1316.22	1720.35	1141.76	1316.22	1720.35	EUR	2018
IC_2.1_2053	NE2061	TC	SP_56	Actuaciones de control de especies invasoras. Memoria Anual 2018	Generalitat Valenciana- Consellería d'Agricultura- Desenvolupament Rural- Emergència Climàtica i Transició Ecològica- Direcció General de Medi Natural i d'Avaluació Ambiental- Servei de Vida Silvestre		2019	Spanish	Official report	NA	Yes	Plantae	Tracheophyta	Magnoliopsida	Sapindales	Simaroubaceae	Ailanthus	Ailanthus altissima		Ailant	Terrestrial	Terrestrial	Shrubland & Forests	2\3	other	NA	N	Europe	Spain	Valencia	Castellon de la Plana	Site	2018	Year	2018	2018	2018	2018	One-time	384			442.674	578.594	384	442.674	578.594	EUR	2018
IC_2.1_2054	NE2062	TC	SP_56	Actuaciones de control de especies invasoras. Memoria Anual 2018	Generalitat Valenciana- Consellería d'Agricultura- Desenvolupament Rural- Emergència Climàtica i Transició Ecològica- Direcció General de Medi Natural i d'Avaluació Ambiental- Servei de Vida Silvestre		2019	Spanish	Official report	NA	Yes	Plantae	Tracheophyta	Magnoliopsida	Sapindales	Simaroubaceae	Ailanthus	Ailanthus altissima		Ailant	Terrestrial	Terrestrial	Shrubland & Forests	2\3	other	NA	N	Europe	Spain	Valencia	Chovar	Site	2018	Year	2018	2018	2018	2018	One-time	76.8			88.5348	115.719	76.8	88.5348	115.719	EUR	2018
IC_2.1_2055	NE2063	TC	SP_56	Actuaciones de control de especies invasoras. Memoria Anual 2018	Generalitat Valenciana- Consellería d'Agricultura- Desenvolupament Rural- Emergència Climàtica i Transició Ecològica- Direcció General de Medi Natural i d'Avaluació Ambiental- Servei de Vida Silvestre		2019	Spanish	Official report	NA	Yes	Plantae	Tracheophyta	Magnoliopsida	Sapindales	Simaroubaceae	Ailanthus	Ailanthus altissima		Ailant	Terrestrial	Terrestrial	Shrubland & Forests	2\3	other	NA	N	Europe	Spain	Valencia	Vall de Almonacid	Site	2018	Year	2018	2018	2018	2018	One-time	76.8			88.5348	115.719	76.8	88.5348	115.719	EUR	2018
IC_2.1_2130	NE2138	TC	SP_56	Actuaciones de control de especies invasoras. Memoria Anual 2018	Generalitat Valenciana- Consellería d'Agricultura- Desenvolupament Rural- Emergència Climàtica i Transició Ecològica- Direcció General de Medi Natural i d'Avaluació Ambiental- Servei de Vida Silvestre		2019	Spanish	Official report	NA	Yes	Plantae	Tracheophyta	Magnoliopsida	Sapindales	Simaroubaceae	Ailanthus	Ailanthus altissima		Ailant	Terrestrial	Terrestrial	Wasteland		other	NA	N	Europe	Spain	Valencia	Alcoy	Site	2018	Year	2018	2018	2018	2018	One-time	992			1143.57	1494.7	992	1143.57	1494.7	EUR	2018
IC_2.1_2131	NE2139	TC	SP_56	Actuaciones de control de especies invasoras. Memoria Anual 2018	Generalitat Valenciana- Consellería d'Agricultura- Desenvolupament Rural- Emergència Climàtica i Transició Ecològica- Direcció General de Medi Natural i d'Avaluació Ambiental- Servei de Vida Silvestre		2019	Spanish	Official report	NA	Yes	Plantae	Tracheophyta	Magnoliopsida	Sapindales	Simaroubaceae	Ailanthus	Ailanthus altissima		Ailant	Terrestrial	Terrestrial	Wasteland		other	NA	N	Europe	Spain	Valencia	Biar	Site	2018	Year	2018	2018	2018	2018	One-time	153.6			177.07	231.437	153.6	177.07	231.437	EUR	2018
IC_2.1_2132	NE2140	TC	SP_56	Actuaciones de control de especies invasoras. Memoria Anual 2018	Generalitat Valenciana- Consellería d'Agricultura- Desenvolupament Rural- Emergència Climàtica i Transició Ecològica- Direcció General de Medi Natural i d'Avaluació Ambiental- Servei de Vida Silvestre		2019	Spanish	Official report	NA	Yes	Plantae	Tracheophyta	Magnoliopsida	Sapindales	Simaroubaceae	Ailanthus	Ailanthus altissima		Ailant	Terrestrial	Terrestrial	Wasteland		other	NA	N	Europe	Spain	Valencia	Bocairent	Site	2018	Year	2018	2018	2018	2018	One-time	307.2			354.139	462.875	307.2	354.139	462.875	EUR	2018
IC_2.1_2200	NE2208	TC	SP_30	Actuaciones de control de especies invasoras. Memoria Anual 2015	Generalitat Valenciana- Consellería d'Infraestructures- Territori i Medi Ambient- Dirección General el Medio Natural		2016	Spanish	Official report	NA	Yes	Plantae	Tracheophyta	Magnoliopsida	Sapindales	Simaroubaceae	Ailanthus	Ailanthus altissima		Ailant	Terrestrial	Terrestrial	Marhslands - river - dry riverbed		other	NA	N	Europe	Spain	Valencia	Agres	Site	2015	Year	2015	2015	2015	2015	One-time	710.4			815.143	1105.52	710.4	815.143	1105.52	EUR	2015
IC_2.1_2201	NE2209	TC	SP_30	Actuaciones de control de especies invasoras. Memoria Anual 2015	Generalitat Valenciana- Consellería d'Infraestructures- Territori i Medi Ambient- Dirección General el Medio Natural		2016	Spanish	Official report	NA	Yes	Plantae	Tracheophyta	Magnoliopsida	Sapindales	Simaroubaceae	Ailanthus	Ailanthus altissima		Ailant	Terrestrial	Terrestrial	Marhslands - river - dry riverbed		other	NA	N	Europe	Spain	Valencia	Alcoy	Site	2015	Year	2015	2015	2015	2015	One-time	870.4			998.734	1354.51	870.4	998.734	1354.51	EUR	2015
IC_2.1_2202	NE2210	TC	SP_30	Actuaciones de control de especies invasoras. Memoria Anual 2015	Generalitat Valenciana- Consellería d'Infraestructures- Territori i Medi Ambient- Dirección General el Medio Natural		2016	Spanish	Official report	NA	Yes	Plantae	Tracheophyta	Magnoliopsida	Sapindales	Simaroubaceae	Ailanthus	Ailanthus altissima		Ailant	Terrestrial	Terrestrial	Marhslands - river - dry riverbed		other	NA	N	Europe	Spain	Valencia	Almenara	Site	2015	Year	2015	2015	2015	2015	One-time	71.68			82.2487	111.548	71.68	82.2487	111.548	EUR	2015
IC_2.1_2203	NE2211	TC	SP_30	Actuaciones de control de especies invasoras. Memoria Anual 2015	Generalitat Valenciana- Consellería d'Infraestructures- Territori i Medi Ambient- Dirección General el Medio Natural		2016	Spanish	Official report	NA	Yes	Plantae	Tracheophyta	Magnoliopsida	Sapindales	Simaroubaceae	Ailanthus	Ailanthus altissima		Ailant	Terrestrial	Terrestrial	Marhslands - river - dry riverbed		other	NA	N	Europe	Spain	Valencia	Banyeres de Mariola	Site	2015	Year	2015	2015	2015	2015	One-time	96			110.154	149.394	96	110.154	149.394	EUR	2015
IC_2.1_2204	NE2212	TC	SP_30	Actuaciones de control de especies invasoras. Memoria Anual 2015	Generalitat Valenciana- Consellería d'Infraestructures- Territori i Medi Ambient- Dirección General el Medio Natural		2016	Spanish	Official report	NA	Yes	Plantae	Tracheophyta	Magnoliopsida	Sapindales	Simaroubaceae	Ailanthus	Ailanthus altissima		Ailant	Terrestrial	Terrestrial	Marhslands - river - dry riverbed		other	NA	N	Europe	Spain	Valencia	Beniatjar	Site	2015	Year	2015	2015	2015	2015	One-time	512			587.49	796.77	512	587.49	796.77	EUR	2015
IC_2.1_2205	NE2213	TC	SP_30	Actuaciones de control de especies invasoras. Memoria Anual 2015	Generalitat Valenciana- Consellería d'Infraestructures- Territori i Medi Ambient- Dirección General el Medio Natural		2016	Spanish	Official report	NA	Yes	Plantae	Tracheophyta	Magnoliopsida	Sapindales	Simaroubaceae	Ailanthus	Ailanthus altissima		Ailant	Terrestrial	Terrestrial	Marhslands - river - dry riverbed		other	NA	N	Europe	Spain	Valencia	Bocairent	Site	2015	Year	2015	2015	2015	2015	One-time	819.2			939.985	1274.83	819.2	939.985	1274.83	EUR	2015
IC_2.1_2206	NE2214	TC	SP_30	Actuaciones de control de especies invasoras. Memoria Anual 2015	Generalitat Valenciana- Consellería d'Infraestructures- Territori i Medi Ambient- Dirección General el Medio Natural		2016	Spanish	Official report	NA	Yes	Plantae	Tracheophyta	Magnoliopsida	Sapindales	Simaroubaceae	Ailanthus	Ailanthus altissima		Ailant	Terrestrial	Terrestrial	Marhslands - river - dry riverbed		other	NA	N	Europe	Spain	Valencia	Castell de Castells	Site	2015	Year	2015	2015	2015	2015	One-time	691.2			793.112	1075.64	691.2	793.112	1075.64	EUR	2015
IC_2.1_2316	NE2324	TC	SP_30	Actuaciones de control de especies invasoras. Memoria Anual 2015	Generalitat Valenciana- Consellería d'Infraestructures- Territori i Medi Ambient- Dirección General el Medio Natural		2016	Spanish	Official report	NA	Yes	Plantae	Tracheophyta	Magnoliopsida	Sapindales	Simaroubaceae	Ailanthus	Ailanthus altissima		Ailant	Terrestrial	Terrestrial	Shrubland & Forests		other	NA	N	Europe	Spain	Valencia	Agres	Site	2015	Year	2015	2015	2015	2015	One-time	563.2			646.24	876.447	563.2	646.24	876.447	EUR	2015
IC_2.1_2317	NE2325	TC	SP_30	Actuaciones de control de especies invasoras. Memoria Anual 2015	Generalitat Valenciana- Consellería d'Infraestructures- Territori i Medi Ambient- Dirección General el Medio Natural		2016	Spanish	Official report	NA	Yes	Plantae	Tracheophyta	Magnoliopsida	Sapindales	Simaroubaceae	Ailanthus	Ailanthus altissima		Ailant	Terrestrial	Terrestrial	Shrubland & Forests		other	NA	N	Europe	Spain	Valencia	Alcoy	Site	2015	Year	2015	2015	2015	2015	One-time	2585.6			2966.83	4023.69	2585.6	2966.83	4023.69	EUR	2015
IC_2.1_2318	NE2326	TC	SP_30	Actuaciones de control de especies invasoras. Memoria Anual 2015	Generalitat Valenciana- Consellería d'Infraestructures- Territori i Medi Ambient- Dirección General el Medio Natural		2016	Spanish	Official report	NA	Yes	Plantae	Tracheophyta	Magnoliopsida	Sapindales	Simaroubaceae	Ailanthus	Ailanthus altissima		Ailant	Terrestrial	Terrestrial	Shrubland & Forests		other	NA	N	Europe	Spain	Valencia	Banyeres de Mariola	Site	2015	Year	2015	2015	2015	2015	One-time	230.4			264.371	358.546	230.4	264.371	358.546	EUR	2015
IC_2.1_2319	NE2327	TC	SP_30	Actuaciones de control de especies invasoras. Memoria Anual 2015	Generalitat Valenciana- Consellería d'Infraestructures- Territori i Medi Ambient- Dirección General el Medio Natural		2016	Spanish	Official report	NA	Yes	Plantae	Tracheophyta	Magnoliopsida	Sapindales	Simaroubaceae	Ailanthus	Ailanthus altissima		Ailant	Terrestrial	Terrestrial	Shrubland & Forests		other	NA	N	Europe	Spain	Valencia	Beniatjar	Site	2015	Year	2015	2015	2015	2015	One-time	1728			1982.78	2689.1	1728	1982.78	2689.1	EUR	2015
IC_2.1_2320	NE2328	TC	SP_30	Actuaciones de control de especies invasoras. Memoria Anual 2015	Generalitat Valenciana- Consellería d'Infraestructures- Territori i Medi Ambient- Dirección General el Medio Natural		2016	Spanish	Official report	NA	Yes	Plantae	Tracheophyta	Magnoliopsida	Sapindales	Simaroubaceae	Ailanthus	Ailanthus altissima		Ailant	Terrestrial	Terrestrial	Shrubland & Forests		other	NA	N	Europe	Spain	Valencia	Benicasim	Site	2015	Year	2015	2015	2015	2015	One-time	153.6			176.247	239.031	153.6	176.247	239.031	EUR	2015
IC_2.1_2321	NE2329	TC	SP_30	Actuaciones de control de especies invasoras. Memoria Anual 2015	Generalitat Valenciana- Consellería d'Infraestructures- Territori i Medi Ambient- Dirección General el Medio Natural		2016	Spanish	Official report	NA	Yes	Plantae	Tracheophyta	Magnoliopsida	Sapindales	Simaroubaceae	Ailanthus	Ailanthus altissima		Ailant	Terrestrial	Terrestrial	Shrubland & Forests		other	NA	N	Europe	Spain	Valencia	Benitachell	Site	2015	Year	2015	2015	2015	2015	One-time	51.2			58.749	79.677	51.2	58.749	79.677	EUR	2015
IC_2.1_2322	NE2330	TC	SP_30	Actuaciones de control de especies invasoras. Memoria Anual 2015	Generalitat Valenciana- Consellería d'Infraestructures- Territori i Medi Ambient- Dirección General el Medio Natural		2016	Spanish	Official report	NA	Yes	Plantae	Tracheophyta	Magnoliopsida	Sapindales	Simaroubaceae	Ailanthus	Ailanthus altissima		Ailant	Terrestrial	Terrestrial	Shrubland & Forests		other	NA	N	Europe	Spain	Valencia	Bocairent	Site	2015	Year	2015	2015	2015	2015	One-time	460.8			528.741	717.093	460.8	528.741	717.093	EUR	2015
IC_2.1_2323	NE2331	TC	SP_30	Actuaciones de control de especies invasoras. Memoria Anual 2015	Generalitat Valenciana- Consellería d'Infraestructures- Territori i Medi Ambient- Dirección General el Medio Natural		2016	Spanish	Official report	NA	Yes	Plantae	Tracheophyta	Magnoliopsida	Sapindales	Simaroubaceae	Ailanthus	Ailanthus altissima		Ailant	Terrestrial	Terrestrial	Shrubland & Forests		other	NA	N	Europe	Spain	Valencia	Cabanes	Site	2015	Year	2015	2015	2015	2015	One-time	307.2			352.494	478.062	307.2	352.494	478.062	EUR	2015
IC_2.1_2324	NE2332	TC	SP_30	Actuaciones de control de especies invasoras. Memoria Anual 2015	Generalitat Valenciana- Consellería d'Infraestructures- Territori i Medi Ambient- Dirección General el Medio Natural		2016	Spanish	Official report	NA	Yes	Plantae	Tracheophyta	Magnoliopsida	Sapindales	Simaroubaceae	Ailanthus	Ailanthus altissima		Ailant	Terrestrial	Terrestrial	Shrubland & Forests		other	NA	N	Europe	Spain	Valencia	Carricola	Site	2015	Year	2015	2015	2015	2015	One-time	256			293.745	398.385	256	293.745	398.385	EUR	2015
IC_2.1_2325	NE2333	TC	SP_30	Actuaciones de control de especies invasoras. Memoria Anual 2015	Generalitat Valenciana- Consellería d'Infraestructures- Territori i Medi Ambient- Dirección General el Medio Natural		2016	Spanish	Official report	NA	Yes	Plantae	Tracheophyta	Magnoliopsida	Sapindales	Simaroubaceae	Ailanthus	Ailanthus altissima		Ailant	Terrestrial	Terrestrial	Shrubland & Forests		other	NA	N	Europe	Spain	Valencia	Ibi	Site	2015	Year	2015	2015	2015	2015	One-time	294.4			337.807	458.143	294.4	337.807	458.143	EUR	2015
IC_2.1_2326	NE2334	TC	SP_30	Actuaciones de control de especies invasoras. Memoria Anual 2015	Generalitat Valenciana- Consellería d'Infraestructures- Territori i Medi Ambient- Dirección General el Medio Natural		2016	Spanish	Official report	NA	Yes	Plantae	Tracheophyta	Magnoliopsida	Sapindales	Simaroubaceae	Ailanthus	Ailanthus altissima		Ailant	Terrestrial	Terrestrial	Shrubland & Forests		other	NA	N	Europe	Spain	Valencia	Vall de Almonacid	Site	2015	Year	2015	2015	2015	2015	One-time	601.6			690.301	936.205	601.6	690.301	936.205	EUR	2015
IC_2.1_2394	NE2402	TC	SP_30	Actuaciones de control de especies invasoras. Memoria Anual 2015	Generalitat Valenciana- Consellería d'Infraestructures- Territori i Medi Ambient- Dirección General el Medio Natural		2016	Spanish	Official report	NA	Yes	Plantae	Tracheophyta	Magnoliopsida	Sapindales	Simaroubaceae	Ailanthus	Ailanthus altissima		Ailant	Terrestrial	Terrestrial	Uncultivated fields		other	NA	N	Europe	Spain	Valencia	Alcoy	Site	2015	Year	2015	2015	2015	2015	One-time	102.4			117.498	159.354	102.4	117.498	159.354	EUR	2015
IC_2.1_2395	NE2403	TC	SP_30	Actuaciones de control de especies invasoras. Memoria Anual 2015	Generalitat Valenciana- Consellería d'Infraestructures- Territori i Medi Ambient- Dirección General el Medio Natural		2016	Spanish	Official report	NA	Yes	Plantae	Tracheophyta	Magnoliopsida	Sapindales	Simaroubaceae	Ailanthus	Ailanthus altissima		Ailant	Terrestrial	Terrestrial	Uncultivated fields		other	NA	N	Europe	Spain	Valencia	Bocairent	Site	2015	Year	2015	2015	2015	2015	One-time	128			146.873	199.192	128	146.873	199.192	EUR	2015
IC_2.1_2496	NE2504	TC	SP_31	Actuaciones de control de especies invasoras. Memoria Anual 2017	Generalitat Valenciana- Consellería d'Infraestructures- Territori i Medi Ambient- Dirección General el Medio Natural		2018	Spanish	Official report	NA	Yes	Plantae	Tracheophyta	Magnoliopsida	Sapindales	Simaroubaceae	Ailanthus	Ailanthus altissima		Ailant	Terrestrial	Terrestrial	Marhslands - river - dry riverbed		other	NA	N	Europe	Spain	Valencia	Agres	Site	2017	Year	2017	2017	2017	2017	One-time	870.4			983.274	1357.39	870.4	983.274	1357.39	EUR	2017
IC_2.1_2497	NE2505	TC	SP_31	Actuaciones de control de especies invasoras. Memoria Anual 2017	Generalitat Valenciana- Consellería d'Infraestructures- Territori i Medi Ambient- Dirección General el Medio Natural		2018	Spanish	Official report	NA	Yes	Plantae	Tracheophyta	Magnoliopsida	Sapindales	Simaroubaceae	Ailanthus	Ailanthus altissima		Ailant	Terrestrial	Terrestrial	Marhslands - river - dry riverbed		other	NA	N	Europe	Spain	Valencia	Alcoy	Site	2017	Year	2017	2017	2017	2017	One-time	204.8			231.359	319.386	204.8	231.359	319.386	EUR	2017
IC_2.1_2498	NE2506	TC	SP_31	Actuaciones de control de especies invasoras. Memoria Anual 2017	Generalitat Valenciana- Consellería d'Infraestructures- Territori i Medi Ambient- Dirección General el Medio Natural		2018	Spanish	Official report	NA	Yes	Plantae	Tracheophyta	Magnoliopsida	Sapindales	Simaroubaceae	Ailanthus	Ailanthus altissima		Ailant	Terrestrial	Terrestrial	Marhslands - river - dry riverbed		other	NA	N	Europe	Spain	Valencia	Almenara	Site	2017	Year	2017	2017	2017	2017	One-time	57.6			65.0696	89.8274	57.6	65.0696	89.8274	EUR	2017
IC_2.1_2499	NE2507	TC	SP_31	Actuaciones de control de especies invasoras. Memoria Anual 2017	Generalitat Valenciana- Consellería d'Infraestructures- Territori i Medi Ambient- Dirección General el Medio Natural		2018	Spanish	Official report	NA	Yes	Plantae	Tracheophyta	Magnoliopsida	Sapindales	Simaroubaceae	Ailanthus	Ailanthus altissima		Ailant	Terrestrial	Terrestrial	Marhslands - river - dry riverbed		other	NA	N	Europe	Spain	Valencia	Banyeres de Mariola	Site	2017	Year	2017	2017	2017	2017	One-time	138.24			156.167	215.586	138.24	156.167	215.586	EUR	2017
IC_2.1_2500	NE2508	TC	SP_31	Actuaciones de control de especies invasoras. Memoria Anual 2017	Generalitat Valenciana- Consellería d'Infraestructures- Territori i Medi Ambient- Dirección General el Medio Natural		2018	Spanish	Official report	NA	Yes	Plantae	Tracheophyta	Magnoliopsida	Sapindales	Simaroubaceae	Ailanthus	Ailanthus altissima		Ailant	Terrestrial	Terrestrial	Marhslands - river - dry riverbed		other	NA	N	Europe	Spain	Valencia	Bocairent	Site	2017	Year	2017	2017	2017	2017	One-time	4454.4			5032.05	6946.65	4454.4	5032.05	6946.65	EUR	2017
IC_2.1_2501	NE2509	TC	SP_31	Actuaciones de control de especies invasoras. Memoria Anual 2017	Generalitat Valenciana- Consellería d'Infraestructures- Territori i Medi Ambient- Dirección General el Medio Natural		2018	Spanish	Official report	NA	Yes	Plantae	Tracheophyta	Magnoliopsida	Sapindales	Simaroubaceae	Ailanthus	Ailanthus altissima		Ailant	Terrestrial	Terrestrial	Marhslands - river - dry riverbed		other	NA	N	Europe	Spain	Valencia	Castell de Castells	Site	2017	Year	2017	2017	2017	2017	One-time	755.2			853.135	1177.74	755.2	853.135	1177.74	EUR	2017
IC_2.1_2612	NE2620	TC	SP_31	Actuaciones de control de especies invasoras. Memoria Anual 2017	Generalitat Valenciana- Consellería d'Infraestructures- Territori i Medi Ambient- Dirección General el Medio Natural		2018	Spanish	Official report	NA	Yes	Plantae	Tracheophyta	Magnoliopsida	Sapindales	Simaroubaceae	Ailanthus	Ailanthus altissima		Ailant	Terrestrial	Terrestrial	Shrubland & Forests		other	NA	N	Europe	Spain	Valencia	Alcoy	Site	2017	Year	2017	2017	2017	2017	One-time	6528			7374.56	10180.4	6528	7374.56	10180.4	EUR	2017
IC_2.1_2613	NE2621	TC	SP_31	Actuaciones de control de especies invasoras. Memoria Anual 2017	Generalitat Valenciana- Consellería d'Infraestructures- Territori i Medi Ambient- Dirección General el Medio Natural		2018	Spanish	Official report	NA	Yes	Plantae	Tracheophyta	Magnoliopsida	Sapindales	Simaroubaceae	Ailanthus	Ailanthus altissima		Ailant	Terrestrial	Terrestrial	Shrubland & Forests		other	NA	N	Europe	Spain	Valencia	Banyeres de Mariola	Site	2017	Year	2017	2017	2017	2017	One-time	896			1012.19	1397.31	896	1012.19	1397.31	EUR	2017
IC_2.1_2614	NE2622	TC	SP_31	Actuaciones de control de especies invasoras. Memoria Anual 2017	Generalitat Valenciana- Consellería d'Infraestructures- Territori i Medi Ambient- Dirección General el Medio Natural		2018	Spanish	Official report	NA	Yes	Plantae	Tracheophyta	Magnoliopsida	Sapindales	Simaroubaceae	Ailanthus	Ailanthus altissima		Ailant	Terrestrial	Terrestrial	Shrubland & Forests		other	NA	N	Europe	Spain	Valencia	Belgida	Site	2017	Year	2017	2017	2017	2017	One-time	896			1012.19	1397.31	896	1012.19	1397.31	EUR	2017
IC_2.1_2615	NE2623	TC	SP_31	Actuaciones de control de especies invasoras. Memoria Anual 2017	Generalitat Valenciana- Consellería d'Infraestructures- Territori i Medi Ambient- Dirección General el Medio Natural		2018	Spanish	Official report	NA	Yes	Plantae	Tracheophyta	Magnoliopsida	Sapindales	Simaroubaceae	Ailanthus	Ailanthus altissima		Ailant	Terrestrial	Terrestrial	Shrubland & Forests		other	NA	N	Europe	Spain	Valencia	Beniatjar	Site	2017	Year	2017	2017	2017	2017	One-time	1664			1879.79	2595.01	1664	1879.79	2595.01	EUR	2017
IC_2.1_2616	NE2624	TC	SP_31	Actuaciones de control de especies invasoras. Memoria Anual 2017	Generalitat Valenciana- Consellería d'Infraestructures- Territori i Medi Ambient- Dirección General el Medio Natural		2018	Spanish	Official report	NA	Yes	Plantae	Tracheophyta	Magnoliopsida	Sapindales	Simaroubaceae	Ailanthus	Ailanthus altissima		Ailant	Terrestrial	Terrestrial	Shrubland & Forests		other	NA	N	Europe	Spain	Valencia	Bocairent	Site	2017	Year	2017	2017	2017	2017	One-time	384			433.798	598.849	384	433.798	598.849	EUR	2017
IC_2.1_2617	NE2625	TC	SP_31	Actuaciones de control de especies invasoras. Memoria Anual 2017	Generalitat Valenciana- Consellería d'Infraestructures- Territori i Medi Ambient- Dirección General el Medio Natural		2018	Spanish	Official report	NA	Yes	Plantae	Tracheophyta	Magnoliopsida	Sapindales	Simaroubaceae	Ailanthus	Ailanthus altissima		Ailant	Terrestrial	Terrestrial	Shrubland & Forests		other	NA	N	Europe	Spain	Valencia	Ibi	Site	2017	Year	2017	2017	2017	2017	One-time	128			144.599	199.616	128	144.599	199.616	EUR	2017
IC_2.1_2618	NE2626	TC	SP_31	Actuaciones de control de especies invasoras. Memoria Anual 2017	Generalitat Valenciana- Consellería d'Infraestructures- Territori i Medi Ambient- Dirección General el Medio Natural		2018	Spanish	Official report	NA	Yes	Plantae	Tracheophyta	Magnoliopsida	Sapindales	Simaroubaceae	Ailanthus	Ailanthus altissima		Ailant	Terrestrial	Terrestrial	Shrubland & Forests		other	NA	N	Europe	Spain	Valencia	Vall de Almonacid	Site	2017	Year	2017	2017	2017	2017	One-time	256			289.198	399.233	256	289.198	399.233	EUR	2017
IC_2.1_2619	NE2627	TC	SP_31	Actuaciones de control de especies invasoras. Memoria Anual 2017	Generalitat Valenciana- Consellería d'Infraestructures- Territori i Medi Ambient- Dirección General el Medio Natural		2018	Spanish	Official report	NA	Yes	Plantae	Tracheophyta	Magnoliopsida	Sapindales	Simaroubaceae	Ailanthus	Ailanthus altissima		Ailant	Terrestrial	Terrestrial	Shrubland & Forests		other	NA	N	Europe	Spain	Valencia	Vistabella del Maestrazgo	Site	2017	Year	2017	2017	2017	2017	One-time	384			433.798	598.849	384	433.798	598.849	EUR	2017
IC_2.1_2666	NE2674	TC	SP_31	Actuaciones de control de especies invasoras. Memoria Anual 2017	Generalitat Valenciana- Consellería d'Infraestructures- Territori i Medi Ambient- Dirección General el Medio Natural		2018	Spanish	Official report	NA	Yes	Plantae	Tracheophyta	Magnoliopsida	Sapindales	Simaroubaceae	Ailanthus	Ailanthus altissima		Ailant	Terrestrial	Terrestrial	Uncultivated fields		other	NA	NA	Europe	Spain	Valencia	Banyeres de Mariola	Site	2017	Year	2017	2017	2017	2017	One-time	128			144.599	199.616	128	144.599	199.616	EUR	2017
IC_2.1_2667	NE2675	TC	SP_31	Actuaciones de control de especies invasoras. Memoria Anual 2017	Generalitat Valenciana- Consellería d'Infraestructures- Territori i Medi Ambient- Dirección General el Medio Natural		2018	Spanish	Official report	NA	Yes	Plantae	Tracheophyta	Magnoliopsida	Sapindales	Simaroubaceae	Ailanthus	Ailanthus altissima		Ailant	Terrestrial	Terrestrial	Uncultivated fields		other	NA	NA	Europe	Spain	Valencia	Bocairent	Site	2017	Year	2017	2017	2017	2017	One-time	1152			1301.39	1796.55	1152	1301.39	1796.55	EUR	2017
IC_2.1_2753	NE2761	TC	SP_54	Actuaciones de control de especies invasoras. Memoria Anual 2016	Generalitat Valenciana- Consellería d'Infraestructures- Territori i Medi Ambient- Dirección General el Medio Natural		2017	Spanish	Official report	NA	Yes	Plantae	Tracheophyta	Magnoliopsida	Sapindales	Simaroubaceae	Ailanthus	Ailanthus altissima		Ailant	Terrestrial	Terrestrial	Marhslands - river - dry riverbed		other	NA	NA	Europe	Spain	Valencia	Castell de Castells	Site	2016	Year	2016	2016	2016	2016	One-time	224			253.228	348.999	224	253.228	348.999	EUR	2016
IC_2.1_2754	NE2762	TC	SP_54	Actuaciones de control de especies invasoras. Memoria Anual 2016	Generalitat Valenciana- Consellería d'Infraestructures- Territori i Medi Ambient- Dirección General el Medio Natural		2017	Spanish	Official report	NA	Yes	Plantae	Tracheophyta	Magnoliopsida	Sapindales	Simaroubaceae	Ailanthus	Ailanthus altissima		Ailant	Terrestrial	Terrestrial	Marhslands - river - dry riverbed		other	NA	NA	Europe	Spain	Valencia	Bocairent	Site	2016	Year	2016	2016	2016	2016	One-time	57.6			65.1157	89.7427	57.6	65.1157	89.7427	EUR	2016
IC_2.1_2755	NE2763	TC	SP_54	Actuaciones de control de especies invasoras. Memoria Anual 2016	Generalitat Valenciana- Consellería d'Infraestructures- Territori i Medi Ambient- Dirección General el Medio Natural		2017	Spanish	Official report	NA	Yes	Plantae	Tracheophyta	Magnoliopsida	Sapindales	Simaroubaceae	Ailanthus	Ailanthus altissima		Ailant	Terrestrial	Terrestrial	Marhslands - river - dry riverbed		other	NA	NA	Europe	Spain	Valencia	Alcoy	Site	2016	Year	2016	2016	2016	2016	One-time	697.6			788.624	1086.88	697.6	788.624	1086.88	EUR	2016
IC_2.1_2756	NE2764	TC	SP_54	Actuaciones de control de especies invasoras. Memoria Anual 2016	Generalitat Valenciana- Consellería d'Infraestructures- Territori i Medi Ambient- Dirección General el Medio Natural		2017	Spanish	Official report	NA	Yes	Plantae	Tracheophyta	Magnoliopsida	Sapindales	Simaroubaceae	Ailanthus	Ailanthus altissima		Ailant	Terrestrial	Terrestrial	Marhslands - river - dry riverbed		other	NA	NA	Europe	Spain	Valencia	Almenara	Site	2016	Year	2016	2016	2016	2016	One-time	89.6			101.291	139.6	89.6	101.291	139.6	EUR	2016
IC_2.1_2757	NE2765	TC	SP_54	Actuaciones de control de especies invasoras. Memoria Anual 2016	Generalitat Valenciana- Consellería d'Infraestructures- Territori i Medi Ambient- Dirección General el Medio Natural		2017	Spanish	Official report	NA	Yes	Plantae	Tracheophyta	Magnoliopsida	Sapindales	Simaroubaceae	Ailanthus	Ailanthus altissima		Ailant	Terrestrial	Terrestrial	Marhslands - river - dry riverbed		other	NA	NA	Europe	Spain	Valencia	Banyeres de Mariola	Site	2016	Year	2016	2016	2016	2016	One-time	320			361.754	498.57	320	361.754	498.57	EUR	2016
IC_2.1_2758	NE2766	TC	SP_54	Actuaciones de control de especies invasoras. Memoria Anual 2016	Generalitat Valenciana- Consellería d'Infraestructures- Territori i Medi Ambient- Dirección General el Medio Natural		2017	Spanish	Official report	NA	Yes	Plantae	Tracheophyta	Magnoliopsida	Sapindales	Simaroubaceae	Ailanthus	Ailanthus altissima		Ailant	Terrestrial	Terrestrial	Marhslands - river - dry riverbed		other	NA	NA	Europe	Spain	Valencia	Agres	Site	2016	Year	2016	2016	2016	2016	One-time	652.8			737.978	1017.08	652.8	737.978	1017.08	EUR	2016
IC_2.1_2843	NE2851	TC	SP_54	Actuaciones de control de especies invasoras. Memoria Anual 2016	Generalitat Valenciana- Consellería d'Infraestructures- Territori i Medi Ambient- Dirección General el Medio Natural		2017	Spanish	Official report	NA	Yes	Plantae	Tracheophyta	Magnoliopsida	Sapindales	Simaroubaceae	Ailanthus	Ailanthus altissima		Ailant	Terrestrial	Terrestrial	Uncultivated fields		other	NA	NA	Europe	Spain	Valencia	Bocairent	Site	2016	Year	2016	2016	2016	2016	One-time	76.8			86.821	119.657	76.8	86.821	119.657	EUR	2016
IC_2.1_2872	NE2880	TC	SP_54	Actuaciones de control de especies invasoras. Memoria Anual 2016	Generalitat Valenciana- Consellería d'Infraestructures- Territori i Medi Ambient- Dirección General el Medio Natural		2017	Spanish	Official report	NA	Yes	Plantae	Tracheophyta	Magnoliopsida	Sapindales	Simaroubaceae	Ailanthus	Ailanthus altissima		Ailant	Terrestrial	Terrestrial	Shrubland & Forests		other	NA	NA	Europe	Spain	Valencia	Cabanes	Site	2016	Year	2016	2016	2016	2016	One-time	89.6			101.291	139.6	89.6	101.291	139.6	EUR	2016
IC_2.1_2873	NE2881	TC	SP_54	Actuaciones de control de especies invasoras. Memoria Anual 2016	Generalitat Valenciana- Consellería d'Infraestructures- Territori i Medi Ambient- Dirección General el Medio Natural		2017	Spanish	Official report	NA	Yes	Plantae	Tracheophyta	Magnoliopsida	Sapindales	Simaroubaceae	Ailanthus	Ailanthus altissima		Ailant	Terrestrial	Terrestrial	Shrubland & Forests		other	NA	NA	Europe	Spain	Valencia	Vall de Almonacid	Site	2016	Year	2016	2016	2016	2016	One-time	627.2			709.038	977.198	627.2	709.038	977.198	EUR	2016
IC_2.1_2874	NE2882	TC	SP_54	Actuaciones de control de especies invasoras. Memoria Anual 2016	Generalitat Valenciana- Consellería d'Infraestructures- Territori i Medi Ambient- Dirección General el Medio Natural		2017	Spanish	Official report	NA	Yes	Plantae	Tracheophyta	Magnoliopsida	Sapindales	Simaroubaceae	Ailanthus	Ailanthus altissima		Ailant	Terrestrial	Terrestrial	Shrubland & Forests		other	NA	NA	Europe	Spain	Valencia	Alcoy	Site	2016	Year	2016	2016	2016	2016	One-time	15148.8			17125.4	23602.3	15148.8	17125.4	23602.3	EUR	2016
IC_2.1_2875	NE2883	TC	SP_54	Actuaciones de control de especies invasoras. Memoria Anual 2016	Generalitat Valenciana- Consellería d'Infraestructures- Territori i Medi Ambient- Dirección General el Medio Natural		2017	Spanish	Official report	NA	Yes	Plantae	Tracheophyta	Magnoliopsida	Sapindales	Simaroubaceae	Ailanthus	Ailanthus altissima		Ailant	Terrestrial	Terrestrial	Shrubland & Forests		other	NA	NA	Europe	Spain	Valencia	Agres	Site	2016	Year	2016	2016	2016	2016	One-time	307.2			347.284	478.628	307.2	347.284	478.628	EUR	2016
IC_2.1_2876	NE2884	TC	SP_54	Actuaciones de control de especies invasoras. Memoria Anual 2016	Generalitat Valenciana- Consellería d'Infraestructures- Territori i Medi Ambient- Dirección General el Medio Natural		2017	Spanish	Official report	NA	Yes	Plantae	Tracheophyta	Magnoliopsida	Sapindales	Simaroubaceae	Ailanthus	Ailanthus altissima		Ailant	Terrestrial	Terrestrial	Shrubland & Forests		other	NA	NA	Europe	Spain	Valencia	Beniatjar	Site	2016	Year	2016	2016	2016	2016	One-time	2816			3183.44	4387.42	2816	3183.44	4387.42	EUR	2016
IC_2.1_2877	NE2885	TC	SP_54	Actuaciones de control de especies invasoras. Memoria Anual 2016	Generalitat Valenciana- Consellería d'Infraestructures- Territori i Medi Ambient- Dirección General el Medio Natural		2017	Spanish	Official report	NA	Yes	Plantae	Tracheophyta	Magnoliopsida	Sapindales	Simaroubaceae	Ailanthus	Ailanthus altissima		Ailant	Terrestrial	Terrestrial	Shrubland & Forests		other	NA	NA	Europe	Spain	Valencia	Belgida	Site	2016	Year	2016	2016	2016	2016	One-time	512			578.806	797.713	512	578.806	797.713	EUR	2016
IC_2.1_2878	NE2886	TC	SP_54	Actuaciones de control de especies invasoras. Memoria Anual 2016	Generalitat Valenciana- Consellería d'Infraestructures- Territori i Medi Ambient- Dirección General el Medio Natural		2017	Spanish	Official report	NA	Yes	Plantae	Tracheophyta	Magnoliopsida	Sapindales	Simaroubaceae	Ailanthus	Ailanthus altissima		Ailant	Terrestrial	Terrestrial	Shrubland & Forests		other	NA	NA	Europe	Spain	Valencia	Vistabella del Maestrazgo	Site	2016	Year	2016	2016	2016	2016	One-time	358.4			405.165	558.399	358.4	405.165	558.399	EUR	2016
IC_2.1_2879	NE2887	TC	SP_54	Actuaciones de control de especies invasoras. Memoria Anual 2016	Generalitat Valenciana- Consellería d'Infraestructures- Territori i Medi Ambient- Dirección General el Medio Natural		2017	Spanish	Official report	NA	Yes	Plantae	Tracheophyta	Magnoliopsida	Sapindales	Simaroubaceae	Ailanthus	Ailanthus altissima		Ailant	Terrestrial	Terrestrial	Shrubland & Forests		other	NA	NA	Europe	Spain	Valencia	Bocairent	Site	2016	Year	2016	2016	2016	2016	One-time	96			108.526	149.571	96	108.526	149.571	EUR	2016
IC_2.1_3296	NE3308	TC	FR33	Analyse économique des espèces exotiques envahissantes en France, Première enquête nationale (2009-2013)	Annelaure Wittmann, Aheli FLores-Ferrer		2015	French	Unpublished material	NA	Yes	Plantae	Tracheophyta	Magnoliopsida	Sapindales	Simaroubaceae	Ailanthus	Ailanthus altissima		NA	Terrestrial	Terrestrial			other	Y	N	Europe	France	Poitou-Charentes	Poitou-Charentes	Site	2011	Year	2011	2011	2011	2011	One-time	10000			15168.3	12951.8	10000	15168.3	12951.8	EUR	2011
IC_2.1_3297	NE3309	TC	FR33	Analyse économique des espèces exotiques envahissantes en France, Première enquête nationale (2009-2013)	Annelaure Wittmann, Aheli FLores-Ferrer		2015	French	Unpublished material	NA	Yes	Plantae	Tracheophyta	Magnoliopsida	Sapindales	Simaroubaceae	Ailanthus	Ailanthus altissima		NA	Terrestrial	Terrestrial			other	Y	N	Europe	France	Poitou-Charentes	Poitou-Charentes	Site	2012	Year	2012	2012	2012	2012	One-time	10000			13716.7	12645	10000	13716.7	12645	EUR	2012
IC_2.1_3298	NE3310	TC	FR33	Analyse économique des espèces exotiques envahissantes en France, Première enquête nationale (2009-2013)	Annelaure Wittmann, Aheli FLores-Ferrer		2015	French	Unpublished material	NA	Yes	Plantae	Tracheophyta	Magnoliopsida	Sapindales	Simaroubaceae	Ailanthus	Ailanthus altissima		NA	Terrestrial	Terrestrial			other	Y	N	Europe	France	Poitou-Charentes	Poitou-Charentes	Site	2013	Year	2013	2013	2013	2013	One-time	882			1232.56	1143.42	882	1232.56	1143.42	EUR	2013
IC_2.1_4742	NE4758	Go	GK5	ΠΡΟΣΦΟΡΑ ΜΕ ΣΥΝΟΠΤΙΚΕΣ ΔΙΑΔΙΚΑΣΙΕΣ ΓΙΑ ΤΗΝ ΠAΡΟΧΗ ΥΠΗΡΕΣΙΩΝ ΕΜΠΕΙΡΟΓΝΩΜΟΝΑ ΓΙΑ ΤΟΝ ΕΛΕΓΧΟ/ΑΠΟΜΑΚΡΥΝΣΗ ΞΥΛΩΔΩΝ ΕΙΣΒΛΗΤΙΚΩΝ ΦΥΤΩΝ ΣΤΟ ΜΕΤΑΛΛΕΙΟ ΑΜΙΑΝΤΟΥ ΣΤΑ ΠΛΑΙΣΙΑ ΤΟΥ ΕΡΓΟΥ “BIODIVERSITY CONSERVATION IN RESTORATION & MANAGEMENT OF THE AMIANTOS ASBESTOS MINE, IN TROODOS NATIONAL FOREST PARK” - EEA GRANTS 2009- 2014	ΤΜΗΜΑ ΔΑΣΩΝ ΥΠΟΥΡΓΕΙΟ ΓΕΩΡΓΙΑΣ, ΦΥΣΙΚΩΝ ΠΟΡΩΝ ΚΑΙ ΠΕΡΙΒΑΛΛΟΝΤΟΣ		2013	Greek	Official report	NA	Yes	Plantae	Tracheophyta	Magnoliopsida	Sapindales	Simaroubaceae	Ailanthus	Ailanthus altissima		tree of heaven, ailanthus, varnish tree	Terrestrial	Terrestrial		1	other	Y	Y	Asia	Cyprus		Amiantos Asbestos Mine, in Troodos National Forest Park	Site	2013	Year	2013	2013	2013	2013	One-time	1666.67		1666.67	2329.1	2551.5	1666.67	2329.1	2551.5	EUR	2013
IC_2.1_5880	SC708	TC	SP_63	Respuesta a la solicitud de información de elena angulo para el proyecto sobre los costes de las invasiones biológicas INVACOST	Departamento de Desarrollo Rural y Medio Ambiente, Gobierno de Navarra		2020	Spanish	Unpublished material	NA	Yes	Plantae	Tracheophyta	Magnoliopsida	Sapindales	Simaroubaceae	Ailanthus	Ailanthus altissima		Ailanthus altissima	Terrestrial	Terrestrial			other	Y	N	Europe	Spain	Navarra	Zec Sierra De Codes/natural Reserve Peñalabeja	Site	12 years	Period	2008	2020	2008	2020	One-time	84000			95111.3	124314	6461.54	7316.25	9562.65	EUR	2020
IC_2.1_7265	SC2333		Andreu_etal2009	An assessment of stakeholder perceptions and management of noxious alien plants in Spain	Andreu J. Vila M & Hulme PE.		2009	English	Peer-reviewed article	NA	Yes	Plantae	Tracheophyta	Magnoliopsida	Sapindales	Simaroubaceae	Ailanthus	Ailanthus altissima		tree of heaven	Terrestrial	Terrestrial			other	N	N	Europe	Spain	Spain	Spanish Natural Protected Areas	Country	10 years	Period	1999	2009	1999	2009	Potentially ongoing	28675			45696.8	45596.6	2606.82	4154.25	4145.15	EUR	2009
IC_4.0_399	SC41_SP104a	TC	SP_104a	Respuesta a la solicitud de datos de costes de las invasiones biologicas dentro del proyecto InvaCost	Marta Olalde Fernández/Joseba Carreras de Bergaretxe/Diputacion Foral de Alava		2020	Spanish	Unpublished material	NA	Yes	Plantae	Tracheophyta	Magnoliopsida	Sapindales	Simaroubaceae	Ailanthus	Ailanthus altissima		Ailanto	Terrestrial	Terrestrial	Ebro river margins	11	other	NA	N	Europe	Spain	Basque country	Ebro River/Alava	Site	2016	Year	2016	2016	2016	2016	One-time	1000			1130.48	1589.22	1000	1130.48	1589.22	EUR	2016
IC_2.1_4535	NE4550	TC	BZ13	NA : Response to data request	Moura, C., Bergallo, N.		2019	Portuguese	Unpublished material	NA	No	Plantae	Tracheophyta	Magnoliopsida	Rosales	Moraceae	Artocarpus	Artocarpus heterophyllus		jaca/ jackfruit	Terrestrial	Terrestrial	Forest	1	other	Y	Y	South America	Brazil		Ilha Grande State Park/ Ilha Grande/ Rio de Janeiro state	Unit (ha)	2009	Year	Unspecified	Unspecified	2019	2019	Potentially ongoing	19412.3			5093.88	9191.33	19412.3	5093.88	9191.33	REA	2019
IC_2.1_892	NE893	TC	SP_29	Actuaciones de control de especies invasoras. Memoria Anual 2014	Generalitat Valenciana- Consellería d'Infraestructures- Territori i Medi Ambient- Dirección General el Medio Natural		2015	Spanish	Official report	NA	Yes	Plantae	Tracheophyta	Magnoliopsida	Caryophyllales	Cactaceae	Austrocylindropuntia	Austrocylindropuntia subulata		NA	Terrestrial	Terrestrial	Marine dunes	5	other	NA	N	Europe	Spain	Valencia	Sagunto	Site	2014	Year	2014	2014	2014	2014	One-time	384			528.21	600.276	384	528.21	600.276	EUR	2014
IC_2.1_940	NE941	TC	SP_29	Actuaciones de control de especies invasoras. Memoria Anual 2014	Generalitat Valenciana- Consellería d'Infraestructures- Territori i Medi Ambient- Dirección General el Medio Natural		2015	Spanish	Official report	NA	Yes	Plantae	Tracheophyta	Magnoliopsida	Caryophyllales	Cactaceae	Austrocylindropuntia	Austrocylindropuntia subulata		NA	Terrestrial	Terrestrial	Marhslands - river - dry riverbed		other	NA	N	Europe	Spain	Valencia	Fuentes de Ayodar	Site	2014	Year	2014	2014	2014	2014	One-time	512			704.28	800.368	512	704.28	800.368	EUR	2014
IC_2.1_1033	NE1034	TC	SP_29	Actuaciones de control de especies invasoras. Memoria Anual 2014	Generalitat Valenciana- Consellería d'Infraestructures- Territori i Medi Ambient- Dirección General el Medio Natural		2015	Spanish	Official report	NA	Yes	Plantae	Tracheophyta	Magnoliopsida	Caryophyllales	Cactaceae	Austrocylindropuntia	Austrocylindropuntia subulata		NA	Terrestrial	Terrestrial	Shrubland & Forests		other	NA	N	Europe	Spain	Valencia	Traiguera	Site	2014	Year	2014	2014	2014	2014	One-time	512			704.28	800.368	512	704.28	800.368	EUR	2014
IC_2.1_1079	NE1080	TC	SP_29	Actuaciones de control de especies invasoras. Memoria Anual 2014	Generalitat Valenciana- Consellería d'Infraestructures- Territori i Medi Ambient- Dirección General el Medio Natural		2015	Spanish	Official report	NA	Yes	Plantae	Tracheophyta	Magnoliopsida	Caryophyllales	Cactaceae	Austrocylindropuntia	Austrocylindropuntia subulata		NA	Terrestrial	Terrestrial	Uncultivated fields		other	NA	N	Europe	Spain	Valencia	Javea	Site	2014	Year	2014	2014	2014	2014	One-time	512			704.28	800.368	512	704.28	800.368	EUR	2014
IC_2.1_1171	NE1177	TC	SP_24	Actuaciones de control de especies invasoras. Memoria Anual 2010	Generalitat Valenciana- Consellería d'Infraestructures- Territori i Medi Ambient- Dirección General el Medio Natural		2011	Spanish	Official report	NA	Yes	Plantae	Tracheophyta	Magnoliopsida	Caryophyllales	Cactaceae	Austrocylindropuntia	Austrocylindropuntia subulata		Eve's pin	Terrestrial	Terrestrial	Marine and continental cliffs		other	N	N	Europe	Spain	Valencia	Denia	Site	2010	Year	2010	2010	2010	2010	One-time	38.4			57.2259	59.377	38.4	57.2259	59.377	EUR	2010
IC_2.1_1199	NE1205	TC	SP_24	Actuaciones de control de especies invasoras. Memoria Anual 2010	Generalitat Valenciana- Consellería d'Infraestructures- Territori i Medi Ambient- Dirección General el Medio Natural		2011	Spanish	Official report	NA	Yes	Plantae	Tracheophyta	Magnoliopsida	Caryophyllales	Cactaceae	Austrocylindropuntia	Austrocylindropuntia subulata		Eve's pin	Terrestrial	Terrestrial	Shrubland & Forests		other	N	N	Europe	Spain	Valencia	Onda	Site	2010	Year	2010	2010	2010	2010	One-time	288			429.195	445.328	288	429.195	445.328	EUR	2010
IC_2.1_1200	NE1206	TC	SP_24	Actuaciones de control de especies invasoras. Memoria Anual 2010	Generalitat Valenciana- Consellería d'Infraestructures- Territori i Medi Ambient- Dirección General el Medio Natural		2011	Spanish	Official report	NA	Yes	Plantae	Tracheophyta	Magnoliopsida	Caryophyllales	Cactaceae	Austrocylindropuntia	Austrocylindropuntia subulata		Eve's pin	Terrestrial	Terrestrial	Shrubland & Forests		other	N	N	Europe	Spain	Valencia	Puig	Site	2010	Year	2010	2010	2010	2010	One-time	138.24			206.013	213.757	138.24	206.013	213.757	EUR	2010
IC_2.1_1231	NE1237	TC	SP_24	Actuaciones de control de especies invasoras. Memoria Anual 2010	Generalitat Valenciana- Consellería d'Infraestructures- Territori i Medi Ambient- Dirección General el Medio Natural		2011	Spanish	Official report	NA	Yes	Plantae	Tracheophyta	Magnoliopsida	Caryophyllales	Cactaceae	Austrocylindropuntia	Austrocylindropuntia subulata		Eve's pin	Terrestrial	Terrestrial	Wasteland		other	N	N	Europe	Spain	Valencia	Agost	Site	2010	Year	2010	2010	2010	2010	One-time	49.92			74.3937	77.1901	49.92	74.3937	77.1901	EUR	2010
IC_2.1_1232	NE1238	TC	SP_24	Actuaciones de control de especies invasoras. Memoria Anual 2010	Generalitat Valenciana- Consellería d'Infraestructures- Territori i Medi Ambient- Dirección General el Medio Natural		2011	Spanish	Official report	NA	Yes	Plantae	Tracheophyta	Magnoliopsida	Caryophyllales	Cactaceae	Austrocylindropuntia	Austrocylindropuntia subulata		Eve's pin	Terrestrial	Terrestrial	Wasteland		other	N	N	Europe	Spain	Valencia	Algar de Palancia	Site	2010	Year	2010	2010	2010	2010	One-time	414.72			618.04	641.272	414.72	618.04	641.272	EUR	2010
IC_2.1_1233	NE1239	TC	SP_24	Actuaciones de control de especies invasoras. Memoria Anual 2010	Generalitat Valenciana- Consellería d'Infraestructures- Territori i Medi Ambient- Dirección General el Medio Natural		2011	Spanish	Official report	NA	Yes	Plantae	Tracheophyta	Magnoliopsida	Caryophyllales	Cactaceae	Austrocylindropuntia	Austrocylindropuntia subulata		Eve's pin	Terrestrial	Terrestrial	Wasteland		other	N	N	Europe	Spain	Valencia	Busot	Site	2010	Year	2010	2010	2010	2010	One-time	153.6			228.904	237.508	153.6	228.904	237.508	EUR	2010
IC_2.1_1234	NE1240	TC	SP_24	Actuaciones de control de especies invasoras. Memoria Anual 2010	Generalitat Valenciana- Consellería d'Infraestructures- Territori i Medi Ambient- Dirección General el Medio Natural		2011	Spanish	Official report	NA	Yes	Plantae	Tracheophyta	Magnoliopsida	Caryophyllales	Cactaceae	Austrocylindropuntia	Austrocylindropuntia subulata		Eve's pin	Terrestrial	Terrestrial	Wasteland		other	N	N	Europe	Spain	Valencia	Serra	Site	2010	Year	2010	2010	2010	2010	One-time	1762.56			2626.67	2725.41	1762.56	2626.67	2725.41	EUR	2010
IC_2.1_1235	NE1241	TC	SP_24	Actuaciones de control de especies invasoras. Memoria Anual 2010	Generalitat Valenciana- Consellería d'Infraestructures- Territori i Medi Ambient- Dirección General el Medio Natural		2011	Spanish	Official report	NA	Yes	Plantae	Tracheophyta	Magnoliopsida	Caryophyllales	Cactaceae	Austrocylindropuntia	Austrocylindropuntia subulata		Eve's pin	Terrestrial	Terrestrial	Wasteland		other	N	N	Europe	Spain	Valencia	Torrevieja	Site	2010	Year	2010	2010	2010	2010	One-time	64			95.3766	98.9617	64	95.3766	98.9617	EUR	2010
IC_2.1_1365	NE1372	TC	SP_25	Actuaciones de control de especies invasoras. Memoria Anual 2011	Generalitat Valenciana- Consellería d'Infraestructures- Territori i Medi Ambient- Dirección General el Medio Natural		2012	Spanish	Official report	NA	Yes	Plantae	Tracheophyta	Magnoliopsida	Caryophyllales	Cactaceae	Austrocylindropuntia	Austrocylindropuntia subulata		Eve's pin	Terrestrial	Terrestrial	Shrubland & Forests		other	N	N	Europe	Spain	Valencia	Cabanes	Site	2011	Year	2011	2011	2011	2011	One-time	810.24			1229	1236.37	810.24	1229	1236.37	EUR	2011
IC_2.1_1430	NE1437	TC	SP_27	Actuaciones de control de especies invasoras. Memoria Anual 2012	Generalitat Valenciana- Consellería d'Infraestructures- Territori i Medi Ambient- Dirección General el Medio Natural		2013	Spanish	Official report	NA	Yes	Plantae	Tracheophyta	Magnoliopsida	Caryophyllales	Cactaceae	Austrocylindropuntia	Austrocylindropuntia subulata		Eve's pin	Terrestrial	Terrestrial	Dune ecosystem	5	other	NA	N	Europe	Spain	Valencia	Cabanes	Site	2012	Year	2012	2012	2012	2012	One-time	3.84			5.26721	5.89901	3.84	5.26721	5.89901	EUR	2012
IC_2.1_1570	NE1577	TC	SP_27	Actuaciones de control de especies invasoras. Memoria Anual 2012	Generalitat Valenciana- Consellería d'Infraestructures- Territori i Medi Ambient- Dirección General el Medio Natural		2013	Spanish	Official report	NA	Yes	Plantae	Tracheophyta	Magnoliopsida	Caryophyllales	Cactaceae	Austrocylindropuntia	Austrocylindropuntia subulata		Eve's pin	Terrestrial	Terrestrial	Wasteland		other	NA	N	Europe	Spain	Valencia	Algar de Palancia	Site	2012	Year	2012	2012	2012	2012	One-time	15.36			21.0688	23.596	15.36	21.0688	23.596	EUR	2012
IC_2.1_1571	NE1578	TC	SP_27	Actuaciones de control de especies invasoras. Memoria Anual 2012	Generalitat Valenciana- Consellería d'Infraestructures- Territori i Medi Ambient- Dirección General el Medio Natural		2013	Spanish	Official report	NA	Yes	Plantae	Tracheophyta	Magnoliopsida	Caryophyllales	Cactaceae	Austrocylindropuntia	Austrocylindropuntia subulata		Eve's pin	Terrestrial	Terrestrial	Wasteland		other	NA	N	Europe	Spain	Valencia	Cabanes	Site	2012	Year	2012	2012	2012	2012	One-time	1024			1404.59	1573.07	1024	1404.59	1573.07	EUR	2012
IC_2.1_1572	NE1579	TC	SP_27	Actuaciones de control de especies invasoras. Memoria Anual 2012	Generalitat Valenciana- Consellería d'Infraestructures- Territori i Medi Ambient- Dirección General el Medio Natural		2013	Spanish	Official report	NA	Yes	Plantae	Tracheophyta	Magnoliopsida	Caryophyllales	Cactaceae	Austrocylindropuntia	Austrocylindropuntia subulata		Eve's pin	Terrestrial	Terrestrial	Wasteland		other	NA	N	Europe	Spain	Valencia	Sagunto	Site	2012	Year	2012	2012	2012	2012	One-time	256			351.147	393.267	256	351.147	393.267	EUR	2012
IC_2.1_1573	NE1580	TC	SP_27	Actuaciones de control de especies invasoras. Memoria Anual 2012	Generalitat Valenciana- Consellería d'Infraestructures- Territori i Medi Ambient- Dirección General el Medio Natural		2013	Spanish	Official report	NA	Yes	Plantae	Tracheophyta	Magnoliopsida	Caryophyllales	Cactaceae	Austrocylindropuntia	Austrocylindropuntia subulata		Eve's pin	Terrestrial	Terrestrial	Wasteland		other	NA	N	Europe	Spain	Valencia	Vall de Almonacid	Site	2012	Year	2012	2012	2012	2012	One-time	192			263.36	294.95	192	263.36	294.95	EUR	2012
IC_2.1_1765	NE1772	TC	SP_28	Actuaciones de control de especies invasoras. Memoria Anual 2013	Generalitat Valenciana- Consellería d'Infraestructures- Territori i Medi Ambient- Dirección General el Medio Natural		2014	Spanish	Official report	NA	Yes	Plantae	Tracheophyta	Magnoliopsida	Caryophyllales	Cactaceae	Austrocylindropuntia	Austrocylindropuntia subulata		Eve's pin	Terrestrial	Terrestrial	Shrubland & Forests		other	NA	N	Europe	Spain	Valencia	Almedijar	Site	2013	Year	2013	2013	2013	2013	One-time	601.6			840.711	938.069	601.6	840.711	938.069	EUR	2013
IC_2.1_1766	NE1773	TC	SP_28	Actuaciones de control de especies invasoras. Memoria Anual 2013	Generalitat Valenciana- Consellería d'Infraestructures- Territori i Medi Ambient- Dirección General el Medio Natural		2014	Spanish	Official report	NA	Yes	Plantae	Tracheophyta	Magnoliopsida	Caryophyllales	Cactaceae	Austrocylindropuntia	Austrocylindropuntia subulata		Eve's pin	Terrestrial	Terrestrial	Shrubland & Forests		other	NA	N	Europe	Spain	Valencia	Puig	Site	2013	Year	2013	2013	2013	2013	One-time	64			89.4373	99.7946	64	89.4373	99.7946	EUR	2013
IC_2.1_1962	NE1970	TC	SP_56	Actuaciones de control de especies invasoras. Memoria Anual 2018	Generalitat Valenciana- Consellería d'Agricultura- Desenvolupament Rural- Emergència Climàtica i Transició Ecològica- Direcció General de Medi Natural i d'Avaluació Ambiental- Servei de Vida Silvestre		2019	Spanish	Official report	NA	Yes	Plantae	Tracheophyta	Magnoliopsida	Caryophyllales	Cactaceae	Austrocylindropuntia	Austrocylindropuntia subulata		NA	Terrestrial	Terrestrial	Marhslands - river - dry riverbed	10	other	NA	N	Europe	Spain	Valencia	Vall de Almonacid	Site	2018	Year	2018	2018	2018	2018	One-time	38.4			44.2674	57.8594	38.4	44.2674	57.8594	EUR	2018
IC_2.1_2061	NE2069	TC	SP_56	Actuaciones de control de especies invasoras. Memoria Anual 2018	Generalitat Valenciana- Consellería d'Agricultura- Desenvolupament Rural- Emergència Climàtica i Transició Ecològica- Direcció General de Medi Natural i d'Avaluació Ambiental- Servei de Vida Silvestre		2019	Spanish	Official report	NA	Yes	Plantae	Tracheophyta	Magnoliopsida	Caryophyllales	Cactaceae	Austrocylindropuntia	Austrocylindropuntia subulata		NA	Terrestrial	Terrestrial	Shrubland & Forests	2\3	other	NA	N	Europe	Spain	Valencia	Alfondeguilla	Site	2018	Year	2018	2018	2018	2018	One-time	76.8			88.5348	115.719	76.8	88.5348	115.719	EUR	2018
IC_2.1_2062	NE2070	TC	SP_56	Actuaciones de control de especies invasoras. Memoria Anual 2018	Generalitat Valenciana- Consellería d'Agricultura- Desenvolupament Rural- Emergència Climàtica i Transició Ecològica- Direcció General de Medi Natural i d'Avaluació Ambiental- Servei de Vida Silvestre		2019	Spanish	Official report	NA	Yes	Plantae	Tracheophyta	Magnoliopsida	Caryophyllales	Cactaceae	Austrocylindropuntia	Austrocylindropuntia subulata		NA	Terrestrial	Terrestrial	Shrubland & Forests	2\3	other	NA	N	Europe	Spain	Valencia	Vall de Almonacid	Site	2018	Year	2018	2018	2018	2018	One-time	76.8			88.5348	115.719	76.8	88.5348	115.719	EUR	2018
IC_2.1_2063	NE2071	TC	SP_56	Actuaciones de control de especies invasoras. Memoria Anual 2018	Generalitat Valenciana- Consellería d'Agricultura- Desenvolupament Rural- Emergència Climàtica i Transició Ecològica- Direcció General de Medi Natural i d'Avaluació Ambiental- Servei de Vida Silvestre		2019	Spanish	Official report	NA	Yes	Plantae	Tracheophyta	Magnoliopsida	Caryophyllales	Cactaceae	Austrocylindropuntia	Austrocylindropuntia subulata		NA	Terrestrial	Terrestrial	Shrubland & Forests	2\3	other	NA	N	Europe	Spain	Valencia	Vilavella	Site	2018	Year	2018	2018	2018	2018	One-time	768			885.348	1157.19	768	885.348	1157.19	EUR	2018
IC_2.1_2133	NE2141	TC	SP_56	Actuaciones de control de especies invasoras. Memoria Anual 2018	Generalitat Valenciana- Consellería d'Agricultura- Desenvolupament Rural- Emergència Climàtica i Transició Ecològica- Direcció General de Medi Natural i d'Avaluació Ambiental- Servei de Vida Silvestre		2019	Spanish	Official report	NA	Yes	Plantae	Tracheophyta	Magnoliopsida	Caryophyllales	Cactaceae	Austrocylindropuntia	Austrocylindropuntia subulata		NA	Terrestrial	Terrestrial	Wasteland		other	NA	N	Europe	Spain	Valencia	Villavieja	Site	2018	Year	2018	2018	2018	2018	One-time	307.2			354.139	462.875	307.2	354.139	462.875	EUR	2018
IC_2.1_2359	NE2367	TC	SP_30	Actuaciones de control de especies invasoras. Memoria Anual 2015	Generalitat Valenciana- Consellería d'Infraestructures- Territori i Medi Ambient- Dirección General el Medio Natural		2016	Spanish	Official report	NA	Yes	Plantae	Tracheophyta	Magnoliopsida	Caryophyllales	Cactaceae	Austrocylindropuntia	Austrocylindropuntia subulata		NA	Terrestrial	Terrestrial	Shrubland & Forests		other	NA	N	Europe	Spain	Valencia	Algar de Palancia	Site	2015	Year	2015	2015	2015	2015	One-time	51.2			58.749	79.677	51.2	58.749	79.677	EUR	2015
IC_2.1_2396	NE2404	TC	SP_30	Actuaciones de control de especies invasoras. Memoria Anual 2015	Generalitat Valenciana- Consellería d'Infraestructures- Territori i Medi Ambient- Dirección General el Medio Natural		2016	Spanish	Official report	NA	Yes	Plantae	Tracheophyta	Magnoliopsida	Caryophyllales	Cactaceae	Austrocylindropuntia	Austrocylindropuntia subulata		NA	Terrestrial	Terrestrial	Uncultivated fields		other	NA	N	Europe	Spain	Valencia	Onda	Site	2015	Year	2015	2015	2015	2015	One-time	128			146.873	199.192	128	146.873	199.192	EUR	2015
IC_2.1_2625	NE2633	TC	SP_31	Actuaciones de control de especies invasoras. Memoria Anual 2017	Generalitat Valenciana- Consellería d'Infraestructures- Territori i Medi Ambient- Dirección General el Medio Natural		2018	Spanish	Official report	NA	Yes	Plantae	Tracheophyta	Magnoliopsida	Caryophyllales	Cactaceae	Austrocylindropuntia	Austrocylindropuntia subulata		NA	Terrestrial	Terrestrial	Shrubland & Forests		other	NA	N	Europe	Spain	Valencia	Villavieja	Site	2017	Year	2017	2017	2017	2017	One-time	384			433.798	598.849	384	433.798	598.849	EUR	2017
IC_2.1_2711	NE2719	TC	SP_54	Actuaciones de control de especies invasoras. Memoria Anual 2016	Generalitat Valenciana- Consellería d'Infraestructures- Territori i Medi Ambient- Dirección General el Medio Natural		2017	Spanish	Official report	NA	Yes	Plantae	Tracheophyta	Magnoliopsida	Caryophyllales	Cactaceae	Austrocylindropuntia	Austrocylindropuntia subulata		NA	Terrestrial	Terrestrial	Marine dunes		other	NA	NA	Europe	Spain	Valencia	Cabanes	Site	2016	Year	2016	2016	2016	2016	One-time	188.16			212.711	293.159	188.16	212.711	293.159	EUR	2016
IC_2.1_2712	NE2720	TC	SP_54	Actuaciones de control de especies invasoras. Memoria Anual 2016	Generalitat Valenciana- Consellería d'Infraestructures- Territori i Medi Ambient- Dirección General el Medio Natural		2017	Spanish	Official report	NA	Yes	Plantae	Tracheophyta	Magnoliopsida	Caryophyllales	Cactaceae	Austrocylindropuntia	Austrocylindropuntia subulata		NA	Terrestrial	Terrestrial	Marine dunes		other	NA	NA	Europe	Spain	Valencia	Calpe	Site	2016	Year	2016	2016	2016	2016	One-time	76.8			86.821	119.657	76.8	86.821	119.657	EUR	2016
IC_2.1_2844	NE2852	TC	SP_54	Actuaciones de control de especies invasoras. Memoria Anual 2016	Generalitat Valenciana- Consellería d'Infraestructures- Territori i Medi Ambient- Dirección General el Medio Natural		2017	Spanish	Official report	NA	Yes	Plantae	Tracheophyta	Magnoliopsida	Caryophyllales	Cactaceae	Austrocylindropuntia	Austrocylindropuntia subulata		NA	Terrestrial	Terrestrial	Uncultivated fields		other	NA	NA	Europe	Spain	Valencia	Vilavella	Site	2016	Year	2016	2016	2016	2016	One-time	1024			1157.61	1595.43	1024	1157.61	1595.43	EUR	2016
IC_2.1_181	NE182	TC	SP_35	Proyecto Life+ Estuarios del País Vasco: dos años de control de Baccharis halimifolia en la costa vasca	Estela Beteta Merino		2013	Spanish	Slideshow presentation	NA	Yes	Plantae	Tracheophyta	Magnoliopsida	Asterales	Asteraceae	Baccharis	Baccharis halimifolia		Baccharis halimifolia	Aquatic	Semi-aquatic	Estuary	10	other	Y	N	Europe	Spain	Basque country	Urdaibai/ Lea and Txingudi Estuaries	Site	2010-2014	Period	2010	2014	2010	2014	One-time	1852825			2.58925e+06	2.88909e+06	370565	517849	577818	EUR	2013
IC_4.0_2280	SC4260	TC	PageLacey2006	Economic impact assessment of Australian weed biological control	Page A.R.; Lacey K.L.; AECgroup		2006	English	Official report	NA	Yes	Plantae	Tracheophyta	Magnoliopsida	Asterales	Asteraceae	Baccharis	Baccharis halimifolia		groundsel bush	Terrestrial	Semi-aquatic			other		Y	Oceania	Australia	Queensland	Queensland	Site	1977	Year	1977	1977	1977	1977	Potentially ongoing	4200000			1.88353e+07		4200000	1.88353e+07		AUD	1977
IC_4.0_2281	SC4261	TC	PageLacey2006	Economic impact assessment of Australian weed biological control	Page A.R.; Lacey K.L.; AECgroup		2006	English	Official report	NA	Yes	Plantae	Tracheophyta	Magnoliopsida	Asterales	Asteraceae	Baccharis	Baccharis halimifolia		groundsel bush	Terrestrial	Semi-aquatic			other		Y	Oceania	Australia	Queensland	Queensland	Site	1967-1998	Period	1967	1998	1967	1998	One-time	300000			283396	346933	9375	8856.12	10841.7	AUD	1998
IC_2.1_3434	NE3446	TC	FR16	Evaluation économique de la gestion des espèces invasives: valoriser le bénévolat	Dutartre A.		2016	French	Report	NA	Yes	Plantae	Tracheophyta	Magnoliopsida	Asterales	Asteraceae	Baccharis	Baccharis halimifolia		Eastern baccharis	Aquatic	Semi-aquatic		11	other	N	N	Europe	France		Etel Estuary	Unit (River)	2010-2016	Period	2010	2016	2010	2016	Potentially ongoing	222104			251084	285433	31729.1	35869.2	40776.2	EUR	2016
IC_2.1_3435	NE3447	TC	FR2	Gestion du baccharis sur les marais de l’île de Noirmoutier	Communauté de communes de l’île de Noirmoutier (CCN), et Syndicat mixte d’aménagement des marais de Noirmoutier (SMAM)		2017	French	Report	NA	Yes	Plantae	Tracheophyta	Magnoliopsida	Asterales	Asteraceae	Baccharis	Baccharis halimifolia		Eastern baccharis	Aquatic	Semi-aquatic		8	other	Y	Y	Europe	France		Noirmoutier	Unit (232 ha)	2009 - 2013	Period	2009	2013	2009	2013	One-time	108915			123039	140431	21783	24607.8	28086.3	EUR	2017
IC_2.1_3436	NE3448	TC	FR24	Étude sur les coûts et l'efficacité de la gestion des espèces exotiques envahissantes sur le bassin Loire-Bretagne	Brégea R., Varray S. & Piola F.		2018	French	M.Sc. Dissertation	NA	Yes	Plantae	Tracheophyta	Magnoliopsida	Asterales	Asteraceae	Baccharis	Baccharis halimifolia		Eastern baccharis	Aquatic	Semi-aquatic			other	N	N	Europe	France		Loire-Bretagne	Site	2011	Year	2011	2011	2011	2011	One-time	500			576.398	630.01	500	576.398	630.01	EUR	2018
IC_2.1_3437	NE3449	TC	FR24	Étude sur les coûts et l'efficacité de la gestion des espèces exotiques envahissantes sur le bassin Loire-Bretagne	Brégea R., Varray S. & Piola F.		2018	French	M.Sc. Dissertation	NA	Yes	Plantae	Tracheophyta	Magnoliopsida	Asterales	Asteraceae	Baccharis	Baccharis halimifolia		Eastern baccharis	Aquatic	Semi-aquatic			other	N	N	Europe	France		Loire-Bretagne	Site	2011-2013	Period	2011	2013	2011	2013	One-time	7.62			8.78431	9.60135	2.54	2.9281	3.20045	EUR	2018
IC_2.1_3438	NE3450	TC	FR24	Étude sur les coûts et l'efficacité de la gestion des espèces exotiques envahissantes sur le bassin Loire-Bretagne	Brégea R., Varray S. & Piola F.		2018	French	M.Sc. Dissertation	NA	Yes	Plantae	Tracheophyta	Magnoliopsida	Asterales	Asteraceae	Baccharis	Baccharis halimifolia		Eastern baccharis	Aquatic	Semi-aquatic			other	N	N	Europe	France		Loire-Bretagne	Site	2011	Year	2011	2011	2011	2011	One-time	600			691.678	756.012	600	691.678	756.012	EUR	2018
IC_2.1_3439	NE3451	TC	FR24	Étude sur les coûts et l'efficacité de la gestion des espèces exotiques envahissantes sur le bassin Loire-Bretagne	Brégea R., Varray S. & Piola F.		2018	French	M.Sc. Dissertation	NA	Yes	Plantae	Tracheophyta	Magnoliopsida	Asterales	Asteraceae	Baccharis	Baccharis halimifolia		Eastern baccharis	Aquatic	Semi-aquatic			other	N	N	Europe	France		Loire-Bretagne	Site	2011-2013	Period	2011	2013	2011	2013	One-time	11.94	8.36	15.52	13.7644	15.0446	3.98	4.58813	5.01488	EUR	2018
IC_2.1_3440	NE3452	TC	FR24	Étude sur les coûts et l'efficacité de la gestion des espèces exotiques envahissantes sur le bassin Loire-Bretagne	Brégea R., Varray S. & Piola F.		2018	French	M.Sc. Dissertation	NA	Yes	Plantae	Tracheophyta	Magnoliopsida	Asterales	Asteraceae	Baccharis	Baccharis halimifolia		Eastern baccharis	Aquatic	Semi-aquatic			other	NA	N	Europe	France		Loire-Bretagne	Site	2010-2012	Period	2010	2012	2010	2012	One-time	175	100	250	201.739	220.504	58.3333	67.2465	73.5012	EUR	2018
IC_2.1_3441	NE3453	TC	FR28	Les espèces exotiques envahissantes dans les milieux aquatiques, Connaissances pratiques et expériences de gestion, vol2	Sarat E., Mazaubert E., Dutartre A., Poulet N., Soubeyran Y.		2015	French	Official report	NA	Yes	Plantae	Tracheophyta	Magnoliopsida	Asterales	Asteraceae	Baccharis	Baccharis halimifolia		Eastern baccharis	Aquatic	Semi-aquatic		11	other	Y	N	Europe	France		Réservoirs de Piraillan	Site	2008	Year	2008	2008	2008	2008	Potentially ongoing	991			1659.37	1279.37	991	1659.37	1279.37	EUR	2008
IC_2.1_3442	NE3454	TC	FR28	Les espèces exotiques envahissantes dans les milieux aquatiques, Connaissances pratiques et expériences de gestion, vol2	Sarat E., Mazaubert E., Dutartre A., Poulet N., Soubeyran Y.		2015	French	Official report	NA	Yes	Plantae	Tracheophyta	Magnoliopsida	Asterales	Asteraceae	Baccharis	Baccharis halimifolia		Eastern baccharis	Aquatic	Semi-aquatic		11	other	Y	N	Europe	France		Réservoirs de Piraillan	Site	2012	Year	2012	2012	2012	2012	Potentially ongoing	191			261.989	241.52	191	261.989	241.52	EUR	2012
IC_2.1_3443	NE3455	TC	FR28	Les espèces exotiques envahissantes dans les milieux aquatiques, Connaissances pratiques et expériences de gestion, vol2	Sarat E., Mazaubert E., Dutartre A., Poulet N., Soubeyran Y.		2015	French	Official report	NA	Yes	Plantae	Tracheophyta	Magnoliopsida	Asterales	Asteraceae	Baccharis	Baccharis halimifolia		Eastern baccharis	Aquatic	Semi-aquatic		11	other	Y	N	Europe	France		Prés Salés d'Arès - Lège - Cap Ferret	Unit (13ha)	2012	Year	2012	2012	2012	2012	Potentially ongoing	92550.9			126949	117031	92550.9	126949	117031	EUR	2012
IC_2.1_3444	NE3456	TC	FR28	Les espèces exotiques envahissantes dans les milieux aquatiques, Connaissances pratiques et expériences de gestion, vol2	Sarat E., Mazaubert E., Dutartre A., Poulet N., Soubeyran Y.		2015	French	Official report	NA	Yes	Plantae	Tracheophyta	Magnoliopsida	Asterales	Asteraceae	Baccharis	Baccharis halimifolia		Eastern baccharis	Aquatic	Semi-aquatic		11	other	Y	N	Europe	Spain	Basque Country	Basque Country	Unit (1ha)	2012	Year	2012	2012	2012	2012	Potentially ongoing	8621			11825.2	13243.6	8621	11825.2	13243.6	EUR	2012
IC_2.1_3445	NE3457	TC	FR3	La gestion du baccharis à feuille d’arroche sur les marais de Guérande et du Mès	Communauté d’agglomération Cap Atlantique (CDACA)		2017	French	Report	NA	Yes	Plantae	Tracheophyta	Magnoliopsida	Asterales	Asteraceae	Baccharis	Baccharis halimifolia		Eastern baccharis	Aquatic	Semi-aquatic		11	other	Y	N	Europe	France		Marais de Guèrande et du Mès	Unit (2500 ha)	2004 - 2012	Year	2004	2012	2004	2012	Potentially ongoing	15000			16945.2	19340.5	15000	16945.2	19340.5	EUR	2017
IC_2.1_3991	NE4005	TC	FR33	Analyse économique des espèces exotiques envahissantes en France, Première enquête nationale (2009-2013)	Annelaure Wittmann, Aheli FLores-Ferrer		2015	French	Unpublished material	NA	Yes	Plantae	Tracheophyta	Magnoliopsida	Asterales	Asteraceae	Baccharis	Baccharis halimifolia		Eastern baccharis	Aquatic	Semi-aquatic			other	Y	N	Europe	France	Poitou-Charentes	Poitou-Charentes	Site	2009	Year	2009	2009	2009	2009	One-time	180			286.85	238.366	180	286.85	238.366	EUR	2009
IC_2.1_3992	NE4006	TC	FR33	Analyse économique des espèces exotiques envahissantes en France, Première enquête nationale (2009-2013)	Annelaure Wittmann, Aheli FLores-Ferrer		2015	French	Unpublished material	NA	Yes	Plantae	Tracheophyta	Magnoliopsida	Asterales	Asteraceae	Baccharis	Baccharis halimifolia		Eastern baccharis	Aquatic	Semi-aquatic			other	Y	N	Europe	France	Poitou-Charentes	Poitou-Charentes	Site	2011	Year	2011	2011	2011	2011	One-time	5400			8190.91	6993.98	5400	8190.91	6993.98	EUR	2011
IC_2.1_3993	NE4007	TC	FR33	Analyse économique des espèces exotiques envahissantes en France, Première enquête nationale (2009-2013)	Annelaure Wittmann, Aheli FLores-Ferrer		2015	French	Unpublished material	NA	Yes	Plantae	Tracheophyta	Magnoliopsida	Asterales	Asteraceae	Baccharis	Baccharis halimifolia		Eastern baccharis	Aquatic	Semi-aquatic			other	Y	N	Europe	France	Poitou-Charentes	Poitou-Charentes	Site	2012	Year	2012	2012	2012	2012	One-time	2700			3703.51	3414.16	2700	3703.51	3414.16	EUR	2012
IC_2.1_3994	NE4008	TC	FR33	Analyse économique des espèces exotiques envahissantes en France, Première enquête nationale (2009-2013)	Annelaure Wittmann, Aheli FLores-Ferrer		2015	French	Unpublished material	NA	Yes	Plantae	Tracheophyta	Magnoliopsida	Asterales	Asteraceae	Baccharis	Baccharis halimifolia		Eastern baccharis	Aquatic	Semi-aquatic			other	Y	N	Europe	France	Poitou-Charentes	Poitou-Charentes	Site	2013	Year	2013	2013	2013	2013	One-time	5400			7546.27	7000.53	5400	7546.27	7000.53	EUR	2013
IC_2.1_3995	NE4009	TC	FR33	Analyse économique des espèces exotiques envahissantes en France, Première enquête nationale (2009-2013)	Annelaure Wittmann, Aheli FLores-Ferrer		2015	French	Unpublished material	NA	Yes	Plantae	Tracheophyta	Magnoliopsida	Asterales	Asteraceae	Baccharis	Baccharis halimifolia		Eastern baccharis	Aquatic	Semi-aquatic			other	NA	N	Europe	France		PACA	Site	2012	Year	2012	2012	2012	2012	One-time	7500			10287.5	9483.78	7500	10287.5	9483.78	EUR	2012
IC_2.1_3996	NE4010	TC	FR33	Analyse économique des espèces exotiques envahissantes en France, Première enquête nationale (2009-2013)	Annelaure Wittmann, Aheli FLores-Ferrer		2015	French	Unpublished material	NA	Yes	Plantae	Tracheophyta	Magnoliopsida	Asterales	Asteraceae	Baccharis	Baccharis halimifolia		Eastern baccharis	Aquatic	Semi-aquatic			other	NA	N	Europe	France		PACA	Site	2012	Year	2012	2012	2012	2012	One-time	416.67			571.533	526.881	416.67	571.533	526.881	EUR	2012
IC_2.1_3997	NE4011	TC	FR33	Analyse économique des espèces exotiques envahissantes en France, Première enquête nationale (2009-2013)	Annelaure Wittmann, Aheli FLores-Ferrer		2015	French	Unpublished material	NA	Yes	Plantae	Tracheophyta	Magnoliopsida	Asterales	Asteraceae	Baccharis	Baccharis halimifolia		Eastern baccharis	Aquatic	Semi-aquatic			other	Y	N	Europe	France	Aquitaine	Aquitaine	Site	2009	Year	2009	2009	2009	2009	One-time	40000			63744.4	52970.1	40000	63744.4	52970.1	EUR	2009
IC_2.1_3998	NE4012	TC	FR33	Analyse économique des espèces exotiques envahissantes en France, Première enquête nationale (2009-2013)	Annelaure Wittmann, Aheli FLores-Ferrer		2015	French	Unpublished material	NA	Yes	Plantae	Tracheophyta	Magnoliopsida	Asterales	Asteraceae	Baccharis	Baccharis halimifolia		Eastern baccharis	Aquatic	Semi-aquatic			other	Y	N	Europe	France	Aquitaine	Aquitaine	Site	2010	Year	2010	2010	2010	2010	One-time	40000			59610.4	52608.7	40000	59610.4	52608.7	EUR	2010
IC_2.1_3999	NE4013	TC	FR33	Analyse économique des espèces exotiques envahissantes en France, Première enquête nationale (2009-2013)	Annelaure Wittmann, Aheli FLores-Ferrer		2015	French	Unpublished material	NA	Yes	Plantae	Tracheophyta	Magnoliopsida	Asterales	Asteraceae	Baccharis	Baccharis halimifolia		Eastern baccharis	Aquatic	Semi-aquatic			other	Y	N	Europe	France	Aquitaine	Aquitaine	Site	2011	Year	2011	2011	2011	2011	One-time	40000			60673.4	51807.3	40000	60673.4	51807.3	EUR	2011
IC_2.1_4000	NE4014	TC	FR33	Analyse économique des espèces exotiques envahissantes en France, Première enquête nationale (2009-2013)	Annelaure Wittmann, Aheli FLores-Ferrer		2015	French	Unpublished material	NA	Yes	Plantae	Tracheophyta	Magnoliopsida	Asterales	Asteraceae	Baccharis	Baccharis halimifolia		Eastern baccharis	Aquatic	Semi-aquatic			other	Y	N	Europe	France	Aquitaine	Aquitaine	Site	2012	Year	2012	2012	2012	2012	One-time	40000			54866.8	50580.2	40000	54866.8	50580.2	EUR	2012
IC_2.1_4001	NE4015	TC	FR33	Analyse économique des espèces exotiques envahissantes en France, Première enquête nationale (2009-2013)	Annelaure Wittmann, Aheli FLores-Ferrer		2015	French	Unpublished material	NA	Yes	Plantae	Tracheophyta	Magnoliopsida	Asterales	Asteraceae	Baccharis	Baccharis halimifolia		Eastern baccharis	Aquatic	Semi-aquatic			other	Y	N	Europe	France	Aquitaine	Aquitaine	Site	2013	Year	2013	2013	2013	2013	One-time	40000			55898.3	51855.8	40000	55898.3	51855.8	EUR	2013
IC_2.1_4002	NE4016	TC	FR33	Analyse économique des espèces exotiques envahissantes en France, Première enquête nationale (2009-2013)	Annelaure Wittmann, Aheli FLores-Ferrer		2015	French	Unpublished material	NA	Yes	Plantae	Tracheophyta	Magnoliopsida	Asterales	Asteraceae	Baccharis	Baccharis halimifolia		Eastern baccharis	Aquatic	Semi-aquatic			other	N	N	Europe	France	Pays de la Loire	Pays de la Loire	Site	2009	Year	2009	2009	2009	2009	One-time	5000			7968.05	6621.27	5000	7968.05	6621.27	EUR	2009
IC_2.1_4003	NE4017	TC	FR33	Analyse économique des espèces exotiques envahissantes en France, Première enquête nationale (2009-2013)	Annelaure Wittmann, Aheli FLores-Ferrer		2015	French	Unpublished material	NA	Yes	Plantae	Tracheophyta	Magnoliopsida	Asterales	Asteraceae	Baccharis	Baccharis halimifolia		Eastern baccharis	Aquatic	Semi-aquatic			other	N	N	Europe	France	Pays de la Loire	Pays de la Loire	Site	2010	Year	2010	2010	2010	2010	One-time	5000			7451.29	6576.08	5000	7451.29	6576.08	EUR	2010
IC_2.1_4004	NE4018	TC	FR33	Analyse économique des espèces exotiques envahissantes en France, Première enquête nationale (2009-2013)	Annelaure Wittmann, Aheli FLores-Ferrer		2015	French	Unpublished material	NA	Yes	Plantae	Tracheophyta	Magnoliopsida	Asterales	Asteraceae	Baccharis	Baccharis halimifolia		Eastern baccharis	Aquatic	Semi-aquatic			other	N	N	Europe	France	Pays de la Loire	Pays de la Loire	Site	2011	Year	2011	2011	2011	2011	One-time	25000			37920.9	32379.5	25000	37920.9	32379.5	EUR	2011
IC_2.1_4005	NE4019	TC	FR33	Analyse économique des espèces exotiques envahissantes en France, Première enquête nationale (2009-2013)	Annelaure Wittmann, Aheli FLores-Ferrer		2015	French	Unpublished material	NA	Yes	Plantae	Tracheophyta	Magnoliopsida	Asterales	Asteraceae	Baccharis	Baccharis halimifolia		Eastern baccharis	Aquatic	Semi-aquatic			other	N	N	Europe	France	Pays de la Loire	Pays de la Loire	Site	2012	Year	2012	2012	2012	2012	One-time	25000			34291.7	31612.6	25000	34291.7	31612.6	EUR	2012
IC_2.1_4006	NE4020	TC	FR33	Analyse économique des espèces exotiques envahissantes en France, Première enquête nationale (2009-2013)	Annelaure Wittmann, Aheli FLores-Ferrer		2015	French	Unpublished material	NA	Yes	Plantae	Tracheophyta	Magnoliopsida	Asterales	Asteraceae	Baccharis	Baccharis halimifolia		Eastern baccharis	Aquatic	Semi-aquatic			other	N	N	Europe	France	Pays de la Loire	Pays de la Loire	Site	2013	Year	2013	2013	2013	2013	One-time	25000			34936.5	32409.9	25000	34936.5	32409.9	EUR	2013
IC_2.1_4691	NE4707	TC	NL10	Kostenraming voor de uitvoering van beheersplannen voor 28 Unielijstsoorten in Nederland	de Hoop et al		2017	Dutch	Official report	NA	Yes	Plantae	Tracheophyta	Magnoliopsida	Asterales	Asteraceae	Baccharis	Baccharis halimifolia		Eastern baccharis	Aquatic	Semi-aquatic			other	N	N	Europe	Netherlands		Diverse/Unspecified	Country	2018-2022	Period	2018	2022	2018	2022	One-time	5751			6496.8	7274.65	1150.2	1299.36	1454.93	EUR	2017
IC_2.1_5818	SC645		vanWilgen2017	An assessment of the evolution, costs and effectiveness of alien plant control operations in Kruger National Park, South Africa	van Wilgen, B.W., Fill, J.M., Govender, N., Foxcroft, L.C.	Alien plants were first recorded in 1937 in the 2 million ha Kruger National Park (KNP, a savanna protected area in South Africa), and attempts to control them began in the mid-1950s. The invasive alien plant control program expanded substantially in the late 1990s, but its overall efficacy has not been determined. We present an assessment of invasive alien plant control operations over several d…	2017	English	Peer-reviewed article	NA	Yes	Plantae	Tracheophyta	Magnoliopsida	Gentianales	Apocynaceae	Cascabela	Cascabela thevetia		Yellow oleander	Terrestrial	Terrestrial		4	other	Y	N	Africa	South Africa		Kruger National Park	Site	1997-2016	Period	1997	2016	1997	2016	Potentially ongoing	53000			3679.84	9204.1	2650	183.992	460.205	ZAR	2016
IC_2.1_3082	NE3090	TC	EC4	Estrategias para la erradicacion de 21 especies de plantas potencialmente invasoras en Galapagos	Renteria J.L., Atkinson R & Buddenhagen C		2007	Spanish	Report	NA	Yes	Plantae	Tracheophyta	Magnoliopsida	Fagales	Casuarinaceae	Casuarina	Casuarina equisetifolia		beach casuarina	Terrestrial	Terrestrial			other	Y	Y	South America	Ecuador	Galapagos Islands	Galapagos- Santa Cruz	Site	2007	Year	Unspecified	Unspecified	2007	2007	One-time	18650			22048		18650	22048		USD	2007
IC_2.1_6114	SC953		vanWilgen2017	An assessment of the evolution, costs and effectiveness of alien plant control operations in Kruger National Park, South Africa	van Wilgen, B.W., Fill, J.M., Govender, N., Foxcroft, L.C.	Alien plants were first recorded in 1937 in the 2 million ha Kruger National Park (KNP, a savanna protected area in South Africa), and attempts to control them began in the mid-1950s. The invasive alien plant control program expanded substantially in the late 1990s, but its overall efficacy has not been determined. We present an assessment of invasive alien plant control operations over several d…	2017	English	Peer-reviewed article	NA	Yes	Plantae	Tracheophyta	Magnoliopsida	Caryophyllales	Cactaceae	Cereus	Cereus jamacaru		Queen of the night	Terrestrial	Terrestrial		4	other	Y	N	Africa	South Africa		Kruger National Park	Site	1997-2016	Period	1997	2016	1997	2016	Potentially ongoing	480000			33326.8	83357.9	24000	1666.34	4167.89	ZAR	2016
IC_2.1_6810	SC1790		7870	An assessment of the effectiveness of a large, national-scale invasive alien plant control strategy in South Africa	van Wilgen, B. W., Forsyth, G. G., Le Maitre, D. C. , Wannenburgh, A., Kotze, J. D. F., van den Berg, E., Henderson, L.	This paper presents an assessment of a large, national-scale alien plant control program that has operated in South Africa for 15 years. We reviewed data from three national-level estimates of the extent of invasion, records of the costs and spatial extent of invasive species control operations, assessments of the effectiveness of biological control, and smaller-scale studies. The 19 most importa…	2012	English	Peer-reviewed article	NA	Yes	Plantae	Tracheophyta	Magnoliopsida	Caryophyllales	Cactaceae	Cereus	Cereus jamacaru		Queen of the night	Terrestrial	Terrestrial	Mois savanna biome	4	other	N	N	Africa	South Africa		Mois Savanna Biome	Site	1995-2008	Period	1995	2008	1995	2009	Potentially ongoing	66500000			9.16445e+06	1.85616e+07	4.43333e+06	610963	1.23744e+06	ZAR	2008
IC_2.1_6915	SC1918		13784	The clearing of invasive alien plants in South Africa: a preliminary assessment of costs and progress	Marais,C., van Wilgen, B.W. and Stevens, D.	This paper provides estimates of the costs of clearing important species of invasive alien plants, as well as of progress made with clearing, based on data from a recently developed GIS-based project information system. Before the deployment of the system, managers were unable to record, in any detail, information relating to the costs associated with areas cleared at different densities for a ra…	2004	English	Peer-reviewed article	NA	Yes	Plantae	Tracheophyta	Magnoliopsida	Caryophyllales	Cactaceae	Cereus	Cereus jamacaru		Queen of the night cactus	Terrestrial	Terrestrial			other	N	N	Africa	South Africa		South Africa	Country	2002-2003	Year	2002	2003	2002	2003	Potentially ongoing	187980000			3.77645e+07	7.13816e+07	187980000	3.77645e+07	7.13816e+07	ZAR	2004
IC_2.1_5259	SC62		Buddenhagen2005	The cost of quinine Cinchona pubescens control on Santa Cruz Island, Galapagos	Buddenhagen, C. and Yánez, P.	We analyse the cost of controlling the invasive quinine tree Cinchona pubescens Vahl in the highlands of Santa Cruz Island, Galapagos. Control costs in ten 400 m2 plots formed the basis for estimating the cost of control over the whole island. In the plots, densities were 2100–24,000 stems/ha (stems >150 cm tall) and 55,000–138,000 stems/ha (all size classes combined). Control involved uprooting …	2005	English	Peer-reviewed article	NA	Yes	Plantae	Tracheophyta	Magnoliopsida	Gentianales	Rubiaceae	Cinchona	Cinchona pubescens		NA	Terrestrial	Terrestrial	Miconia and Fern-Sedge Zones	3	other	Y	Y	South America	Ecuador	Galapagos Islands	Galapagos- Santa Cruz	Unit (ha)	2004	Year	2004	2004	2004	2004	One-time	103			133.666	354.419	103	133.666	354.419	USD	2004
IC_2.1_6264	SC1119		Buddenhagen2005	The cost of quinine Cinchona pubescens control on Santa Cruz Island, Galapagos	Buddenhagen, C. and Yánez, P.	We analyse the cost of controlling the invasive quinine tree Cinchona pubescens Vahl in the highlands of Santa Cruz Island, Galapagos. Control costs in ten 400 m2 plots formed the basis for estimating the cost of control over the whole island. In the plots, densities were 2100–24,000 stems/ha (stems >150 cm tall) and 55,000–138,000 stems/ha (all size classes combined). Control involved uprooting …	2005	English	Peer-reviewed article	NA	Yes	Plantae	Tracheophyta	Magnoliopsida	Gentianales	Rubiaceae	Cinchona	Cinchona pubescens		NA	Terrestrial	Terrestrial	Miconia and Fern-Sedge Zones	3	other	Y	Y	South America	Ecuador	Galapagos Islands	Santa Cruz Island	Site	2004	Year	2004	2004	2004	2004	One-time	1137170			1.47574e+06	3.91296e+06	1137170	1.47574e+06	3.91296e+06	USD	2004
IC_2.1_6526	SC1426		Buddenhagen2015	Lessons from successful plant eradications in Galapagos: commitment is crucial	Buddenhagen, C.E. and Tye, A.	We analyse introduced plant eradication projects in Galapagos. 8 (38 %) of 21 initiated projects have succeeded. Evaluation of project progress, feasibility and costs suggests that for\US$100,000 (2015 prices) another 12 projects could achieve eradication within 5 years. This contrasts with the analysis of the same programme by Gardener et al. (Restor Ecol 18:20–29, 2010), which concluded that 87…	2015	English	Peer-reviewed article	NA	Yes	Plantae	Tracheophyta	Magnoliopsida	Gentianales	Rubiaceae	Cinchona	Cinchona pubescens		Quinine	Terrestrial	Terrestrial			other	Y	Y	South America	Ecuador	Galapagos Islands	Santa Cruz	Unit (Island)	2010	Period	1983	2011	1983	2011	Potentially ongoing	8000000			9.45758e+06	2.20455e+07	275862	326123	760188	USD	2007
IC_4.1_299	Bang_Horizon2020_Galapagos	Go	Jager2013	Testing mechanisms of species invasion in Galápagos: role of resource competition and species traits	Jager		2013	English	Official report	NA	Yes	Plantae	Tracheophyta	Magnoliopsida	Gentianales	Rubiaceae	Cinchona	Cinchona pubescens		Red quinine tree	Terrestrial	Terrestrial			other	Y	Y	South America	Ecuador		Galapagos (Sanata Cruz)	Site	2010-2013	Period	2010	2013	2010	2013	Potentially ongoing	238100			332735		59525	83183.7		EUR	2013
IC_2.1_3083	NE3091	TC	EC4	Estrategias para la erradicacion de 21 especies de plantas potencialmente invasoras en Galapagos	Renteria J.L., Atkinson R & Buddenhagen C		2007	Spanish	Report	NA	Yes	Plantae	Tracheophyta	Magnoliopsida	Lamiales	Verbenaceae	Citharexylum	Citharexylum gentryi		Fiddlewood	Terrestrial	Terrestrial			other	Y	Y	South America	Ecuador	Galapagos Islands	Galapagos- Santa Cruz	Site	2000-2001	Period	2000	2001	2000	2001	One-time	17150			20274.7		8575	10137.3		USD	2007
IC_2.1_3084	NE3092	TC	EC4	Estrategias para la erradicacion de 21 especies de plantas potencialmente invasoras en Galapagos	Renteria J.L., Atkinson R & Buddenhagen C		2007	Spanish	Report	NA	Yes	Plantae	Tracheophyta	Magnoliopsida	Lamiales	Verbenaceae	Citharexylum	Citharexylum gentryi		Fiddlewood	Terrestrial	Terrestrial			other	Y	Y	South America	Ecuador	Galapagos Islands	Galapagos- Santa Cruz	Site	2001-2002	Period	2001	2002	2001	2002	One-time	12200			14422.8		6100	7211.4		USD	2007
IC_2.1_3085	NE3093	TC	EC4	Estrategias para la erradicacion de 21 especies de plantas potencialmente invasoras en Galapagos	Renteria J.L., Atkinson R & Buddenhagen C		2007	Spanish	Report	NA	Yes	Plantae	Tracheophyta	Magnoliopsida	Lamiales	Verbenaceae	Citharexylum	Citharexylum gentryi		Fiddlewood	Terrestrial	Terrestrial			other	Y	Y	South America	Ecuador	Galapagos Islands	Galapagos- Santa Cruz	Site	2002-2003	Period	2002	2003	2002	2003	One-time	16800			19860.9		8400	9930.45		USD	2007
IC_2.1_3086	NE3094	TC	EC4	Estrategias para la erradicacion de 21 especies de plantas potencialmente invasoras en Galapagos	Renteria J.L., Atkinson R & Buddenhagen C		2007	Spanish	Report	NA	Yes	Plantae	Tracheophyta	Magnoliopsida	Lamiales	Verbenaceae	Citharexylum	Citharexylum gentryi		Fiddlewood	Terrestrial	Terrestrial			other	Y	Y	South America	Ecuador	Galapagos Islands	Galapagos- Santa Cruz	Site	2003-2004	Period	2003	2004	2003	2004	One-time	17600			20806.7		8800	10403.3		USD	2007
IC_2.1_3087	NE3095	TC	EC4	Estrategias para la erradicacion de 21 especies de plantas potencialmente invasoras en Galapagos	Renteria J.L., Atkinson R & Buddenhagen C		2007	Spanish	Report	NA	Yes	Plantae	Tracheophyta	Magnoliopsida	Lamiales	Verbenaceae	Citharexylum	Citharexylum gentryi		Fiddlewood	Terrestrial	Terrestrial			other	Y	Y	South America	Ecuador	Galapagos Islands	Galapagos- Santa Cruz	Site	2004-2005	Period	2004	2005	2004	2005	One-time	16225			19181.1		8112.5	9590.57		USD	2007
IC_2.1_3088	NE3096	TC	EC4	Estrategias para la erradicacion de 21 especies de plantas potencialmente invasoras en Galapagos	Renteria J.L., Atkinson R & Buddenhagen C		2007	Spanish	Report	NA	Yes	Plantae	Tracheophyta	Magnoliopsida	Lamiales	Verbenaceae	Citharexylum	Citharexylum gentryi		Fiddlewood	Terrestrial	Terrestrial			other	Y	Y	South America	Ecuador	Galapagos Islands	Galapagos- Santa Cruz	Site	2005-2006	Period	2005	2006	2005	2006	One-time	31975			37800.7		15987.5	18900.4		USD	2007
IC_2.1_3089	NE3097	TC	EC4	Estrategias para la erradicacion de 21 especies de plantas potencialmente invasoras en Galapagos	Renteria J.L., Atkinson R & Buddenhagen C		2007	Spanish	Report	NA	Yes	Plantae	Tracheophyta	Magnoliopsida	Lamiales	Verbenaceae	Citharexylum	Citharexylum gentryi		Fiddlewood	Terrestrial	Terrestrial			other	Y	Y	South America	Ecuador	Galapagos Islands	Galapagos- Santa Cruz	Site	2006-2007	Period	2006	2007	2006	2007	One-time	16375			19358.5		8187.5	9679.24		USD	2007
IC_2.1_3090	NE3098	TC	EC4	Estrategias para la erradicacion de 21 especies de plantas potencialmente invasoras en Galapagos	Renteria J.L., Atkinson R & Buddenhagen C		2007	Spanish	Report	NA	Yes	Plantae	Tracheophyta	Magnoliopsida	Lamiales	Verbenaceae	Citharexylum	Citharexylum gentryi		Fiddlewood	Terrestrial	Terrestrial			other	Y	Y	South America	Ecuador	Galapagos Islands	Galapagos- Santa Cruz	Site	2007	Year	Unspecified	Unspecified	2007	2007	One-time	16000			18915.2		16000	18915.2		USD	2007
IC_2.1_3091	NE3099	TC	EC4	Estrategias para la erradicacion de 21 especies de plantas potencialmente invasoras en Galapagos	Renteria J.L., Atkinson R & Buddenhagen C		2007	Spanish	Report	NA	Yes	Plantae	Tracheophyta	Magnoliopsida	Lamiales	Verbenaceae	Citharexylum	Citharexylum gentryi		Fiddlewood	Terrestrial	Terrestrial			other	Y	Y	South America	Ecuador	Galapagos Islands	Galapagos	Site	2007	Year	Unspecified	Unspecified	2007	2007	One-time	130000			153686		130000	153686		USD	2007
IC_2.1_5999	SC832		Buddenhagen2015	Lessons from successful plant eradications in Galapagos: commitment is crucial	Buddenhagen, C.E. and Tye, A.	We analyse introduced plant eradication projects in Galapagos. 8 (38 %) of 21 initiated projects have succeeded. Evaluation of project progress, feasibility and costs suggests that for\US$100,000 (2015 prices) another 12 projects could achieve eradication within 5 years. This contrasts with the analysis of the same programme by Gardener et al. (Restor Ecol 18:20–29, 2010), which concluded that 87…	2015	English	Peer-reviewed article	NA	Yes	Plantae	Tracheophyta	Magnoliopsida	Lamiales	Verbenaceae	Citharexylum	Citharexylum gentryi		NA	Terrestrial	Terrestrial			other	Y	Y	South America	Ecuador	Galapagos Islands	Santa Cruz	Unit (Island)	2010	Period	2000	2011	2000	2011	Potentially ongoing	200000			236439	551136	16666.7	19703.3	45928	USD	2007
IC_3.0_18	SC2392	TC	306	Eradications and people: lessons from the plant eradication program in Galapagos	Gardener et al		2010	English	Peer-reviewed article	Glen; A. S.; Atkinson; R.; Campbell; K. J.; Hagen; E.; Holmes; N. D.; Keitt; B. S.; _ Torres; H. (2013). Eradicating multiple invasive species on inhabited islands: The next big step in island restoration? Biological Invasions; 15(12); 2589_2603. https://doi.org/10.1007/s10530-013-0495-y	Yes	Plantae	Tracheophyta	Magnoliopsida	Lamiales	Verbenaceae	Citharexylum	Citharexylum gentryi		NA	Terrestrial	Terrestrial			other	Y	Y	South America	Ecuador	Galapagos Islands	Santa Cruz Island	Site	2000-2008	Period	2000	2008	2000	2008	One-time	128325			146097		14258.3	16233		USD	2008
IC_2.1_5795	SC620		Buddenhagen2015	Lessons from successful plant eradications in Galapagos: commitment is crucial	Buddenhagen, C.E. and Tye, A.	We analyse introduced plant eradication projects in Galapagos. 8 (38 %) of 21 initiated projects have succeeded. Evaluation of project progress, feasibility and costs suggests that for\US$100,000 (2015 prices) another 12 projects could achieve eradication within 5 years. This contrasts with the analysis of the same programme by Gardener et al. (Restor Ecol 18:20–29, 2010), which concluded that 87…	2015	English	Peer-reviewed article	NA	Yes	Plantae	Tracheophyta	Magnoliopsida	Sapindales	Rutaceae	Citrus	Citrus x aurantium/Citrus medica		NA	Terrestrial	Terrestrial			other	Y	Y	South America	Ecuador	Galapagos Islands	Galapagos- Santiago	Unit (Island)	2010	Period	2003	2011	2003	2011	Potentially ongoing	45960			54333.8	126651	5106.67	6037.09	14072.3	USD	2007
IC_2.1_2889	NE2897	TC	SP_54	Actuaciones de control de especies invasoras. Memoria Anual 2016	Generalitat Valenciana- Consellería d'Infraestructures- Territori i Medi Ambient- Dirección General el Medio Natural		2017	Spanish	Official report	NA	Yes	Plantae	Tracheophyta	Pinopsida	Pinales	Cupressaceae	Cupressus	Cupressus sempervirens		NA	Terrestrial	Terrestrial	Shrubland & Forests		other	NA	NA	Europe	Spain	Valencia	Puebla de Benifasar	Site	2016	Year	2016	2016	2016	2016	One-time	38.4			43.4105	59.8284	38.4	43.4105	59.8284	EUR	2016
IC_2.1_1035	NE1036	TC	SP_29	Actuaciones de control de especies invasoras. Memoria Anual 2014	Generalitat Valenciana- Consellería d'Infraestructures- Territori i Medi Ambient- Dirección General el Medio Natural		2015	Spanish	Official report	NA	Yes	Plantae	Tracheophyta	Magnoliopsida	Caryophyllales	Cactaceae	Cylindropuntia	Cylindropuntia imbricata		NA	Terrestrial	Terrestrial	Shrubland & Forests		other	NA	N	Europe	Spain	Valencia	Almedijar	Site	2014	Year	2014	2014	2014	2014	One-time	896			1232.49	1400.64	896	1232.49	1400.64	EUR	2014
IC_2.1_1088	NE1089	TC	SP_29	Actuaciones de control de especies invasoras. Memoria Anual 2014	Generalitat Valenciana- Consellería d'Infraestructures- Territori i Medi Ambient- Dirección General el Medio Natural		2015	Spanish	Official report	NA	Yes	Plantae	Tracheophyta	Magnoliopsida	Caryophyllales	Cactaceae	Cylindropuntia	Cylindropuntia imbricata		NA	Terrestrial	Terrestrial	Uncultivated fields		other	NA	N	Europe	Spain	Valencia	Onda	Site	2014	Year	2014	2014	2014	2014	One-time	960			1320.52	1500.69	960	1320.52	1500.69	EUR	2014
IC_2.1_1747	NE1754	TC	SP_28	Actuaciones de control de especies invasoras. Memoria Anual 2013	Generalitat Valenciana- Consellería d'Infraestructures- Territori i Medi Ambient- Dirección General el Medio Natural		2014	Spanish	Official report	NA	Yes	Plantae	Tracheophyta	Magnoliopsida	Caryophyllales	Cactaceae	Cylindropuntia	Cylindropuntia imbricata		NA	Terrestrial	Terrestrial	Shrubland & Forests		other	NA	N	Europe	Spain	Valencia	Alfondeguilla	Site	2013	Year	2013	2013	2013	2013	One-time	512			715.498	798.357	512	715.498	798.357	EUR	2013
IC_2.1_1748	NE1755	TC	SP_28	Actuaciones de control de especies invasoras. Memoria Anual 2013	Generalitat Valenciana- Consellería d'Infraestructures- Territori i Medi Ambient- Dirección General el Medio Natural		2014	Spanish	Official report	NA	Yes	Plantae	Tracheophyta	Magnoliopsida	Caryophyllales	Cactaceae	Cylindropuntia	Cylindropuntia imbricata		NA	Terrestrial	Terrestrial	Shrubland & Forests		other	NA	N	Europe	Spain	Valencia	Almedijar	Site	2013	Year	2013	2013	2013	2013	One-time	3456			4829.61	5388.91	3456	4829.61	5388.91	EUR	2013
IC_2.1_1749	NE1756	TC	SP_28	Actuaciones de control de especies invasoras. Memoria Anual 2013	Generalitat Valenciana- Consellería d'Infraestructures- Territori i Medi Ambient- Dirección General el Medio Natural		2014	Spanish	Official report	NA	Yes	Plantae	Tracheophyta	Magnoliopsida	Caryophyllales	Cactaceae	Cylindropuntia	Cylindropuntia imbricata		NA	Terrestrial	Terrestrial	Shrubland & Forests		other	NA	N	Europe	Spain	Valencia	Almedijar	Site	2013	Year	2013	2013	2013	2013	One-time	7360			10285.3	11476.4	7360	10285.3	11476.4	EUR	2013
IC_2.1_2069	NE2077	TC	SP_56	Actuaciones de control de especies invasoras. Memoria Anual 2018	Generalitat Valenciana- Consellería d'Agricultura- Desenvolupament Rural- Emergència Climàtica i Transició Ecològica- Direcció General de Medi Natural i d'Avaluació Ambiental- Servei de Vida Silvestre		2019	Spanish	Official report	NA	Yes	Plantae	Tracheophyta	Magnoliopsida	Caryophyllales	Cactaceae	Cylindropuntia	Cylindropuntia imbricata		NA	Terrestrial	Terrestrial	Shrubland & Forests	2\3	other	NA	N	Europe	Spain	Valencia	Almedijar	Site	2018	Year	2018	2018	2018	2018	One-time	358.4			413.162	540.021	358.4	413.162	540.021	EUR	2018
IC_2.1_2070	NE2078	TC	SP_56	Actuaciones de control de especies invasoras. Memoria Anual 2018	Generalitat Valenciana- Consellería d'Agricultura- Desenvolupament Rural- Emergència Climàtica i Transició Ecològica- Direcció General de Medi Natural i d'Avaluació Ambiental- Servei de Vida Silvestre		2019	Spanish	Official report	NA	Yes	Plantae	Tracheophyta	Magnoliopsida	Caryophyllales	Cactaceae	Cylindropuntia	Cylindropuntia imbricata		NA	Terrestrial	Terrestrial	Shrubland & Forests	2\3	other	NA	N	Europe	Spain	Valencia	Cabanes	Site	2018	Year	2018	2018	2018	2018	One-time	76.8			88.5348	115.719	76.8	88.5348	115.719	EUR	2018
IC_2.1_2071	NE2079	TC	SP_56	Actuaciones de control de especies invasoras. Memoria Anual 2018	Generalitat Valenciana- Consellería d'Agricultura- Desenvolupament Rural- Emergència Climàtica i Transició Ecològica- Direcció General de Medi Natural i d'Avaluació Ambiental- Servei de Vida Silvestre		2019	Spanish	Official report	NA	Yes	Plantae	Tracheophyta	Magnoliopsida	Caryophyllales	Cactaceae	Cylindropuntia	Cylindropuntia imbricata		NA	Terrestrial	Terrestrial	Shrubland & Forests	2\3	other	NA	N	Europe	Spain	Valencia	Gilet	Site	2018	Year	2018	2018	2018	2018	One-time	153.6			177.07	231.437	153.6	177.07	231.437	EUR	2018
IC_2.1_2136	NE2144	TC	SP_56	Actuaciones de control de especies invasoras. Memoria Anual 2018	Generalitat Valenciana- Consellería d'Agricultura- Desenvolupament Rural- Emergència Climàtica i Transició Ecològica- Direcció General de Medi Natural i d'Avaluació Ambiental- Servei de Vida Silvestre		2019	Spanish	Official report	NA	Yes	Plantae	Tracheophyta	Magnoliopsida	Caryophyllales	Cactaceae	Cylindropuntia	Cylindropuntia imbricata		NA	Terrestrial	Terrestrial	Wasteland		other	NA	N	Europe	Spain	Valencia	Ayora	Site	2018	Year	2018	2018	2018	2018	One-time	512			590.232	771.458	512	590.232	771.458	EUR	2018
IC_2.1_2334	NE2342	TC	SP_30	Actuaciones de control de especies invasoras. Memoria Anual 2015	Generalitat Valenciana- Consellería d'Infraestructures- Territori i Medi Ambient- Dirección General el Medio Natural		2016	Spanish	Official report	NA	Yes	Plantae	Tracheophyta	Magnoliopsida	Caryophyllales	Cactaceae	Cylindropuntia	Cylindropuntia imbricata		NA	Terrestrial	Terrestrial	Shrubland & Forests		other	NA	N	Europe	Spain	Valencia	Almedijar	Site	2015	Year	2015	2015	2015	2015	One-time	537.6			616.865	836.608	537.6	616.865	836.608	EUR	2015
IC_2.1_2335	NE2343	TC	SP_30	Actuaciones de control de especies invasoras. Memoria Anual 2015	Generalitat Valenciana- Consellería d'Infraestructures- Territori i Medi Ambient- Dirección General el Medio Natural		2016	Spanish	Official report	NA	Yes	Plantae	Tracheophyta	Magnoliopsida	Caryophyllales	Cactaceae	Cylindropuntia	Cylindropuntia imbricata		NA	Terrestrial	Terrestrial	Shrubland & Forests		other	NA	N	Europe	Spain	Valencia	Cabanes	Site	2015	Year	2015	2015	2015	2015	One-time	358.4			411.243	557.739	358.4	411.243	557.739	EUR	2015
IC_2.1_2399	NE2407	TC	SP_30	Actuaciones de control de especies invasoras. Memoria Anual 2015	Generalitat Valenciana- Consellería d'Infraestructures- Territori i Medi Ambient- Dirección General el Medio Natural		2016	Spanish	Official report	NA	Yes	Plantae	Tracheophyta	Magnoliopsida	Caryophyllales	Cactaceae	Cylindropuntia	Cylindropuntia imbricata		NA	Terrestrial	Terrestrial	Uncultivated fields		other	NA	N	Europe	Spain	Valencia	Almedijar	Site	2015	Year	2015	2015	2015	2015	One-time	512			587.49	796.77	512	587.49	796.77	EUR	2015
IC_2.1_2400	NE2408	TC	SP_30	Actuaciones de control de especies invasoras. Memoria Anual 2015	Generalitat Valenciana- Consellería d'Infraestructures- Territori i Medi Ambient- Dirección General el Medio Natural		2016	Spanish	Official report	NA	Yes	Plantae	Tracheophyta	Magnoliopsida	Caryophyllales	Cactaceae	Cylindropuntia	Cylindropuntia imbricata		NA	Terrestrial	Terrestrial	Uncultivated fields		other	NA	N	Europe	Spain	Valencia	Onda	Site	2015	Year	2015	2015	2015	2015	One-time	25.6			29.3745	39.8385	25.6	29.3745	39.8385	EUR	2015
IC_2.1_2628	NE2636	TC	SP_31	Actuaciones de control de especies invasoras. Memoria Anual 2017	Generalitat Valenciana- Consellería d'Infraestructures- Territori i Medi Ambient- Dirección General el Medio Natural		2018	Spanish	Official report	NA	Yes	Plantae	Tracheophyta	Magnoliopsida	Caryophyllales	Cactaceae	Cylindropuntia	Cylindropuntia imbricata		NA	Terrestrial	Terrestrial	Shrubland & Forests		other	NA	N	Europe	Spain	Valencia	Almedijar	Site	2017	Year	2017	2017	2017	2017	One-time	384			433.798	598.849	384	433.798	598.849	EUR	2017
IC_2.1_2629	NE2637	TC	SP_31	Actuaciones de control de especies invasoras. Memoria Anual 2017	Generalitat Valenciana- Consellería d'Infraestructures- Territori i Medi Ambient- Dirección General el Medio Natural		2018	Spanish	Official report	NA	Yes	Plantae	Tracheophyta	Magnoliopsida	Caryophyllales	Cactaceae	Cylindropuntia	Cylindropuntia imbricata		NA	Terrestrial	Terrestrial	Shrubland & Forests		other	NA	N	Europe	Spain	Valencia	Cabanes	Site	2017	Year	2017	2017	2017	2017	One-time	128			144.599	199.616	128	144.599	199.616	EUR	2017
IC_2.1_2630	NE2638	TC	SP_31	Actuaciones de control de especies invasoras. Memoria Anual 2017	Generalitat Valenciana- Consellería d'Infraestructures- Territori i Medi Ambient- Dirección General el Medio Natural		2018	Spanish	Official report	NA	Yes	Plantae	Tracheophyta	Magnoliopsida	Caryophyllales	Cactaceae	Cylindropuntia	Cylindropuntia imbricata		NA	Terrestrial	Terrestrial	Shrubland & Forests		other	NA	N	Europe	Spain	Valencia	Cocentaina	Site	2017	Year	2017	2017	2017	2017	One-time	256			289.198	399.233	256	289.198	399.233	EUR	2017
IC_2.1_2669	NE2677	TC	SP_31	Actuaciones de control de especies invasoras. Memoria Anual 2017	Generalitat Valenciana- Consellería d'Infraestructures- Territori i Medi Ambient- Dirección General el Medio Natural		2018	Spanish	Official report	NA	Yes	Plantae	Tracheophyta	Magnoliopsida	Caryophyllales	Cactaceae	Cylindropuntia	Cylindropuntia imbricata		NA	Terrestrial	Terrestrial	Uncultivated fields		other	NA	NA	Europe	Spain	Valencia	Cocentaina	Site	2017	Year	2017	2017	2017	2017	One-time	896			1012.19	1397.31	896	1012.19	1397.31	EUR	2017
IC_2.1_2891	NE2899	TC	SP_54	Actuaciones de control de especies invasoras. Memoria Anual 2016	Generalitat Valenciana- Consellería d'Infraestructures- Territori i Medi Ambient- Dirección General el Medio Natural		2017	Spanish	Official report	NA	Yes	Plantae	Tracheophyta	Magnoliopsida	Caryophyllales	Cactaceae	Cylindropuntia	Cylindropuntia imbricata		NA	Terrestrial	Terrestrial	Shrubland & Forests		other	NA	NA	Europe	Spain	Valencia	Almedijar	Site	2016	Year	2016	2016	2016	2016	One-time	556.8			629.452	867.512	556.8	629.452	867.512	EUR	2016
IC_2.1_2892	NE2900	TC	SP_54	Actuaciones de control de especies invasoras. Memoria Anual 2016	Generalitat Valenciana- Consellería d'Infraestructures- Territori i Medi Ambient- Dirección General el Medio Natural		2017	Spanish	Official report	NA	Yes	Plantae	Tracheophyta	Magnoliopsida	Caryophyllales	Cactaceae	Cylindropuntia	Cylindropuntia imbricata		NA	Terrestrial	Terrestrial	Shrubland & Forests		other	NA	NA	Europe	Spain	Valencia	Cabanes	Site	2016	Year	2016	2016	2016	2016	One-time	153.6			173.642	239.314	153.6	173.642	239.314	EUR	2016
IC_2.1_5670	SC493		vanWilgen2017	An assessment of the evolution, costs and effectiveness of alien plant control operations in Kruger National Park, South Africa	van Wilgen, B.W., Fill, J.M., Govender, N., Foxcroft, L.C.	Alien plants were first recorded in 1937 in the 2 million ha Kruger National Park (KNP, a savanna protected area in South Africa), and attempts to control them began in the mid-1950s. The invasive alien plant control program expanded substantially in the late 1990s, but its overall efficacy has not been determined. We present an assessment of invasive alien plant control operations over several d…	2017	English	Peer-reviewed article	NA	Yes	Plantae	Tracheophyta	Magnoliopsida	Caryophyllales	Cactaceae	Cylindropuntia	Cylindropuntia imbricata		Tree cholla	Terrestrial	Terrestrial		4	other	Y	N	Africa	South Africa		Kruger National Park	Site	1997-2016	Period	1997	2016	1997	2016	Potentially ongoing	20000			1388.62	3473.24	1000	69.4309	173.662	ZAR	2016
IC_2.1_3025	NE3033	Go	CU2	Evaluacion economica del control de la especie exotica invasora Marabu en el area protegida de recuersos manejados "San Ubaldo Sabanalamar", en la provincia de Pinar del Rio	Ing. Corrales Padilla J.C., MSc. Mazola Bernal Y., lng. Gallardo Martinez D		2017	Spanish	Report	NA	Yes	Plantae	Tracheophyta	Magnoliopsida	Fabales	Fabaceae	Dichrostachys	Dichrostachys cinerea		Marabu	Terrestrial	Terrestrial			other	Y	Y	Central America	Cuba		Pinar del Rio	Site	2013	Year	Unspecified	Unspecified	2017	2017	One-time	218297					218297			CUP	2013
IC_2.1_1471	NE1478	TC	SP_27	Actuaciones de control de especies invasoras. Memoria Anual 2012	Generalitat Valenciana- Consellería d'Infraestructures- Territori i Medi Ambient- Dirección General el Medio Natural		2013	Spanish	Official report	NA	Yes	Plantae	Tracheophyta	Magnoliopsida	Ericales	Ebenaceae	Diospyros	Diospyros kaki		NA	Terrestrial	Terrestrial	Marshlands - rivers - dry riverbed		other	NA	N	Europe	Spain	Valencia	Sagunto	Site	2012	Year	2012	2012	2012	2012	One-time	241.92			331.834	371.638	241.92	331.834	371.638	EUR	2012
IC_2.1_3983	NE3997	TC	FR33	Analyse économique des espèces exotiques envahissantes en France, Première enquête nationale (2009-2013)	Annelaure Wittmann, Aheli FLores-Ferrer		2015	French	Unpublished material	NA	Yes	Plantae	Tracheophyta	Magnoliopsida	Rosales	Elaeagnaceae	Elaeagnus	Elaeagnus angustifolia		NA	Terrestrial	Terrestrial			other	Y	N	Europe	France	Poitou-Charentes	Poitou-Charentes	Site	2009	Year	2009	2009	2009	2009	One-time	180			286.85	238.366	180	286.85	238.366	EUR	2009
IC_2.1_3984	NE3998	TC	FR33	Analyse économique des espèces exotiques envahissantes en France, Première enquête nationale (2009-2013)	Annelaure Wittmann, Aheli FLores-Ferrer		2015	French	Unpublished material	NA	Yes	Plantae	Tracheophyta	Magnoliopsida	Rosales	Elaeagnaceae	Elaeagnus	Elaeagnus angustifolia		NA	Terrestrial	Terrestrial			other	Y	N	Europe	France	Poitou-Charentes	Poitou-Charentes	Site	2012	Year	2012	2012	2012	2012	One-time	360			493.801	455.222	360	493.801	455.222	EUR	2012
IC_2.1_3985	NE3999	TC	FR33	Analyse économique des espèces exotiques envahissantes en France, Première enquête nationale (2009-2013)	Annelaure Wittmann, Aheli FLores-Ferrer		2015	French	Unpublished material	NA	Yes	Plantae	Tracheophyta	Magnoliopsida	Rosales	Elaeagnaceae	Elaeagnus	Elaeagnus angustifolia		NA	Terrestrial	Terrestrial			other	Y	N	Europe	France	Poitou-Charentes	Poitou-Charentes	Site	2013	Year	2013	2013	2013	2013	One-time	90			125.771	116.675	90	125.771	116.675	EUR	2013
IC_2.1_3133	NE3141	TC	COL5	Lineamientos para la evaluacion del impacto economico de las plantas invasoras en Colombia	Mendieta J.C., Cardenas Toro J		2010	Spanish	Report	NA	No	Plantae	Tracheophyta	Liliopsida	Arecales	Arecaceae	Elaeis	Elaeis guineensis		oil palm	Terrestrial	Terrestrial			other	NA	N	South America	Colombia		Colombia	Country	2009	Year	2009	2009	2009	2009	One-time	27402120000			1.45063e+07	2.86879e+07	27402120000	1.45063e+07	2.86879e+07	COL	2009
IC_2.1_3134	NE3142	TC	COL5	Lineamientos para la evaluacion del impacto economico de las plantas invasoras en Colombia	Mendieta J.C., Cardenas Toro J		2010	Spanish	Report	NA	No	Plantae	Tracheophyta	Liliopsida	Arecales	Arecaceae	Elaeis	Elaeis guineensis		oil palm	Terrestrial	Terrestrial			other	NA	N	South America	Colombia		Colombia	Country	2009	Year	2009	2009	2009	2009	One-time	2379172500			1.2595e+06	2.49081e+06	2379172500	1.2595e+06	2.49081e+06	COL	2009
IC_2.1_3135	NE3143	TC	COL5	Lineamientos para la evaluacion del impacto economico de las plantas invasoras en Colombia	Mendieta J.C., Cardenas Toro J		2010	Spanish	Report	NA	No	Plantae	Tracheophyta	Liliopsida	Arecales	Arecaceae	Elaeis	Elaeis guineensis		oil palm	Terrestrial	Terrestrial			other	NA	N	South America	Colombia		Colombia	Country	2009	Year	2009	2009	2009	2009	One-time	545200034400			2.88622e+08	5.70782e+08	545200034400	2.88622e+08	5.70782e+08	COL	2009
IC_2.1_3136	NE3144	TC	COL5	Lineamientos para la evaluacion del impacto economico de las plantas invasoras en Colombia	Mendieta J.C., Cardenas Toro J		2010	Spanish	Report	NA	No	Plantae	Tracheophyta	Liliopsida	Arecales	Arecaceae	Elaeis	Elaeis guineensis		oil palm	Terrestrial	Terrestrial			other	NA	N	South America	Colombia		Colombia	Country	2009	Year	2009	2009	2009	2009	One-time	3277723680			1.73518e+06	3.43152e+06	3277723680	1.73518e+06	3.43152e+06	COL	2009
IC_2.1_3137	NE3145	TC	COL5	Lineamientos para la evaluacion del impacto economico de las plantas invasoras en Colombia	Mendieta J.C., Cardenas Toro J		2010	Spanish	Report	NA	No	Plantae	Tracheophyta	Liliopsida	Arecales	Arecaceae	Elaeis	Elaeis guineensis		oil palm	Terrestrial	Terrestrial			other	NA	N	South America	Colombia		Colombia	Country	2009	Year	2009	2009	2009	2009	One-time	56695156020			3.00137e+07	5.93555e+07	56695156020	3.00137e+07	5.93555e+07	COL	2009
IC_2.1_3138	NE3146	TC	COL5	Lineamientos para la evaluacion del impacto economico de las plantas invasoras en Colombia	Mendieta J.C., Cardenas Toro J		2010	Spanish	Report	NA	No	Plantae	Tracheophyta	Liliopsida	Arecales	Arecaceae	Elaeis	Elaeis guineensis		oil palm	Terrestrial	Terrestrial			other	NA	N	South America	Colombia		Colombia	Country	2009	Year	2009	2009	2009	2009	One-time	90736416450			4.80346e+07	9.4994e+07	90736416450	4.80346e+07	9.4994e+07	COL	2009
IC_2.1_3139	NE3147	TC	COL5	Lineamientos para la evaluacion del impacto economico de las plantas invasoras en Colombia	Mendieta J.C., Cardenas Toro J		2010	Spanish	Report	NA	No	Plantae	Tracheophyta	Liliopsida	Arecales	Arecaceae	Elaeis	Elaeis guineensis		oil palm	Terrestrial	Terrestrial			other	NA	N	South America	Colombia		Colombia	Country	2009	Year	2009	2009	2009	2009	One-time	260486343720			1.37898e+08	2.72709e+08	260486343720	1.37898e+08	2.72709e+08	COL	2009
IC_2.1_3140	NE3148	TC	COL5	Lineamientos para la evaluacion del impacto economico de las plantas invasoras en Colombia	Mendieta J.C., Cardenas Toro J		2010	Spanish	Report	NA	No	Plantae	Tracheophyta	Liliopsida	Arecales	Arecaceae	Elaeis	Elaeis guineensis		oil palm	Terrestrial	Terrestrial			other	NA	N	South America	Colombia		Colombia	Country	2009	Year	2009	2009	2009	2009	One-time	71132202000			3.76564e+07	7.44699e+07	71132202000	3.76564e+07	7.44699e+07	COL	2009
IC_2.1_3141	NE3149	TC	COL5	Lineamientos para la evaluacion del impacto economico de las plantas invasoras en Colombia	Mendieta J.C., Cardenas Toro J		2010	Spanish	Report	NA	No	Plantae	Tracheophyta	Liliopsida	Arecales	Arecaceae	Elaeis	Elaeis guineensis		oil palm	Terrestrial	Terrestrial			other	NA	N	South America	Colombia		Colombia	Country	2009	Year	2009	2009	2009	2009	One-time	40886989650			2.1645e+07	4.28055e+07	40886989650	2.1645e+07	4.28055e+07	COL	2009
IC_2.1_3142	NE3150	TC	COL5	Lineamientos para la evaluacion del impacto economico de las plantas invasoras en Colombia	Mendieta J.C., Cardenas Toro J		2010	Spanish	Report	NA	No	Plantae	Tracheophyta	Liliopsida	Arecales	Arecaceae	Elaeis	Elaeis guineensis		oil palm	Terrestrial	Terrestrial			other	NA	N	South America	Colombia		Colombia	Country	2009	Year	2009	2009	2009	2009	One-time	20374002900			1.07857e+07	2.133e+07	20374002900	1.07857e+07	2.133e+07	COL	2009
IC_2.1_3143	NE3151	TC	COL5	Lineamientos para la evaluacion del impacto economico de las plantas invasoras en Colombia	Mendieta J.C., Cardenas Toro J		2010	Spanish	Report	NA	No	Plantae	Tracheophyta	Liliopsida	Arecales	Arecaceae	Elaeis	Elaeis guineensis		oil palm	Terrestrial	Terrestrial			other	NA	N	South America	Colombia		Colombia	Country	2009	Year	2009	2009	2009	2009	One-time	39939358680			2.11434e+07	4.18134e+07	39939358680	2.11434e+07	4.18134e+07	COL	2009
IC_2.1_3144	NE3152	TC	COL5	Lineamientos para la evaluacion del impacto economico de las plantas invasoras en Colombia	Mendieta J.C., Cardenas Toro J		2010	Spanish	Report	NA	No	Plantae	Tracheophyta	Liliopsida	Arecales	Arecaceae	Elaeis	Elaeis guineensis		oil palm	Terrestrial	Terrestrial			other	NA	N	South America	Colombia		Colombia	Country	2009	Year	2009	2009	2009	2009	One-time	160763438790			8.5106e+07	1.68307e+08	160763438790	8.5106e+07	1.68307e+08	COL	2009
IC_2.1_3145	NE3153	TC	COL5	Lineamientos para la evaluacion del impacto economico de las plantas invasoras en Colombia	Mendieta J.C., Cardenas Toro J		2010	Spanish	Report	NA	No	Plantae	Tracheophyta	Liliopsida	Arecales	Arecaceae	Elaeis	Elaeis guineensis		oil palm	Terrestrial	Terrestrial			other	NA	N	South America	Colombia		Colombia	Country	2009	Year	2009	2009	2009	2009	One-time	66448339200			3.51769e+07	6.95663e+07	66448339200	3.51769e+07	6.95663e+07	COL	2009
IC_2.1_3146	NE3154	TC	COL5	Lineamientos para la evaluacion del impacto economico de las plantas invasoras en Colombia	Mendieta J.C., Cardenas Toro J		2010	Spanish	Report	NA	No	Plantae	Tracheophyta	Liliopsida	Arecales	Arecaceae	Elaeis	Elaeis guineensis		oil palm	Terrestrial	Terrestrial			other	NA	N	South America	Colombia		Colombia	Country	2009	Year	2009	2009	2009	2009	One-time	939850420736			4.97544e+08	9.83951e+08	939850420736	4.97544e+08	9.83951e+08	COL	2009
IC_2.1_3147	NE3155	TC	COL5	Lineamientos para la evaluacion del impacto economico de las plantas invasoras en Colombia	Mendieta J.C., Cardenas Toro J		2010	Spanish	Report	NA	No	Plantae	Tracheophyta	Liliopsida	Arecales	Arecaceae	Elaeis	Elaeis guineensis		oil palm	Terrestrial	Terrestrial			other	NA	N	South America	Colombia		Colombia	Country	2009	Year	2009	2009	2009	2009	One-time	17779502205			9.41223e+06	1.86138e+07	17779502205	9.41223e+06	1.86138e+07	COL	2009
IC_2.1_3148	NE3156	TC	COL5	Lineamientos para la evaluacion del impacto economico de las plantas invasoras en Colombia	Mendieta J.C., Cardenas Toro J		2010	Spanish	Report	NA	No	Plantae	Tracheophyta	Liliopsida	Arecales	Arecaceae	Elaeis	Elaeis guineensis		oil palm	Terrestrial	Terrestrial			other	NA	N	South America	Colombia		Colombia	Country	2009	Year	2009	2009	2009	2009	One-time	31732570463			1.67988e+07	3.32216e+07	31732570463	1.67988e+07	3.32216e+07	COL	2009
IC_2.1_3149	NE3157	TC	COL5	Lineamientos para la evaluacion del impacto economico de las plantas invasoras en Colombia	Mendieta J.C., Cardenas Toro J		2010	Spanish	Report	NA	No	Plantae	Tracheophyta	Liliopsida	Arecales	Arecaceae	Elaeis	Elaeis guineensis		oil palm	Terrestrial	Terrestrial			other	NA	N	South America	Colombia		Colombia	Country	2009	Year	2009	2009	2009	2009	One-time	17355890160			9.18797e+06	1.81703e+07	17355890160	9.18797e+06	1.81703e+07	COL	2009
IC_2.1_3150	NE3158	TC	COL5	Lineamientos para la evaluacion del impacto economico de las plantas invasoras en Colombia	Mendieta J.C., Cardenas Toro J		2010	Spanish	Report	NA	No	Plantae	Tracheophyta	Liliopsida	Arecales	Arecaceae	Elaeis	Elaeis guineensis		oil palm	Terrestrial	Terrestrial			other	NA	N	South America	Colombia		Colombia	Country	2009	Year	2009	2009	2009	2009	One-time	168570450000			8.92389e+07	1.7648e+08	168570450000	8.92389e+07	1.7648e+08	COL	2009
IC_2.1_956	NE957	TC	SP_29	Actuaciones de control de especies invasoras. Memoria Anual 2014	Generalitat Valenciana- Consellería d'Infraestructures- Territori i Medi Ambient- Dirección General el Medio Natural		2015	Spanish	Official report	NA	Yes	Plantae	Tracheophyta	Magnoliopsida	Myrtales	Myrtaceae	Eucalyptus	Eucalyptus camaldulensis		NA	Terrestrial	Terrestrial	Marhslands - river - dry riverbed		other	NA	N	Europe	Spain	Valencia	Almenara	Site	2014	Year	2014	2014	2014	2014	One-time	512			704.28	800.368	512	704.28	800.368	EUR	2014
IC_2.1_1672	NE1679	TC	SP_28	Actuaciones de control de especies invasoras. Memoria Anual 2013	Generalitat Valenciana- Consellería d'Infraestructures- Territori i Medi Ambient- Dirección General el Medio Natural		2014	Spanish	Official report	NA	Yes	Plantae	Tracheophyta	Magnoliopsida	Myrtales	Myrtaceae	Eucalyptus	Eucalyptus camaldulensis		NA	Terrestrial	Terrestrial	Marshlands - rivers - dry riverbed		other	NA	N	Europe	Spain	Valencia	Almenara	Site	2013	Year	2013	2013	2013	2013	One-time	307.2			429.299	479.014	307.2	429.299	479.014	EUR	2013
IC_2.1_2540	NE2548	TC	SP_31	Actuaciones de control de especies invasoras. Memoria Anual 2017	Generalitat Valenciana- Consellería d'Infraestructures- Territori i Medi Ambient- Dirección General el Medio Natural		2018	Spanish	Official report	NA	Yes	Plantae	Tracheophyta	Magnoliopsida	Myrtales	Myrtaceae	Eucalyptus	Eucalyptus camaldulensis		NA	Terrestrial	Terrestrial	Marhslands - river - dry riverbed		other	NA	N	Europe	Spain	Valencia	Jeresa	Site	2017	Year	2017	2017	2017	2017	One-time	512			578.397	798.465	512	578.397	798.465	EUR	2017
IC_2.1_839	NE840	TC	SP_49	Respuesta por email a la solicitud de información de elena angulo para el proyecto sobre los costes de las invasiones biológicas INVACOST	Adolfo Cordero Rivera- Universidad de Vigo		2020	Spanish	Unpublished material	NA	Yes	Plantae	Tracheophyta	Magnoliopsida	Myrtales	Myrtaceae	Eucalyptus	Eucalyptus globulus		Eucalyptus	Terrestrial	Terrestrial	Eucaliptus Forest	12b	other	NA	N	Europe	Spain	Galicia	Galicia	Site	10/10/2008 to 10/09/2011	Year	2008	2011	2008	2011	One-time	94072.3			946.876	195429	94072.3	946.876	195429	ESP	1998
IC_2.1_841	NE842	TC	SP_50	Respuesta por email a la solicitud de información de elena angulo para el proyecto sobre los costes de las invasiones biológicas INVACOST	María Calviño- Universidad de Vigo		2020	Spanish	Unpublished material	NA	Yes	Plantae	Tracheophyta	Magnoliopsida	Myrtales	Myrtaceae	Eucalyptus	Eucalyptus globulus		Eucalyptus	Terrestrial	Terrestrial	Eucaliptus Forest	12b	other	NA	N	Europe	Spain	Galicia	Galicia	Site	14/5/2014 to 14/05/2017	Period	2014	2017	2014	2017	One-time	97000			133428	151632	24250	33357	37908.1	EUR	2014
IC_2.1_2650	NE2658	TC	SP_31	Actuaciones de control de especies invasoras. Memoria Anual 2017	Generalitat Valenciana- Consellería d'Infraestructures- Territori i Medi Ambient- Dirección General el Medio Natural		2018	Spanish	Official report	NA	Yes	Plantae	Tracheophyta	Magnoliopsida	Myrtales	Myrtaceae	Eucalyptus	Eucalyptus globulus		Eucalyptus	Terrestrial	Terrestrial	Shrubland & Forests		other	NA	N	Europe	Spain	Valencia	Cabanes	Site	2017	Year	2017	2017	2017	2017	One-time	128			144.599	199.616	128	144.599	199.616	EUR	2017
IC_2.1_3209	NE3217	TC	CL6	Analisis de costos iniciales de un proyecto de restauracion ecologica de los bosques siempreverde de cordillera de la costa, Region de los Rios, Chile.	Cardenas Moll J.P		2016	Spanish	PhD thesis	NA	Yes	Plantae	Tracheophyta	Magnoliopsida	Myrtales	Myrtaceae	Eucalyptus	Eucalyptus globulus		southern blue gum	Terrestrial	Terrestrial			other	Y	N	South America	Chile		Reserva costera Valdiviana	Unit (43.7 ha)	2011-2012	Period	2011	2012	2011	2012	One-time	643739			677348		321870	338674		USD	2013
IC_2.1_3210	NE3218	TC	CL6	Analisis de costos iniciales de un proyecto de restauracion ecologica de los bosques siempreverde de cordillera de la costa, Region de los Rios, Chile.	Cardenas Moll J.P		2016	Spanish	PhD thesis	NA	Yes	Plantae	Tracheophyta	Magnoliopsida	Myrtales	Myrtaceae	Eucalyptus	Eucalyptus globulus		southern blue gum	Terrestrial	Terrestrial			other	Y	N	South America	Chile		Reserva costera Valdiviana	Unit (50.6 ha)	2012-2013	Period	2012	2013	2012	2013	One-time	1031203			1.08504e+06		515602	542521		USD	2013
IC_2.1_6367	SC1240		18	Analyzing the social factors that influence willingness to pay for invasive alien species management under two different strategies: eradication and prevention	Garcia-Llorente et al 2011		2011	English	Peer-reviewed article	NA	Yes	Plantae	Tracheophyta	Magnoliopsida	Myrtales	Myrtaceae	Eucalyptus	Eucalyptus globulus/Eucalyptus camaldulensis		Eucalyptus	Terrestrial	Terrestrial		10	other	Y	N	Europe	Spain	Andalusia	Donana	Site	10 years	Period	2004	2011	2004	2011	Potentially ongoing	2500000			3.79209e+06	3.81484e+06	312500	474011	476855	EUR	2011
IC_2.1_5835	SC662		Dahlsten2000	Biological control of the blue gum psyllid proves economically beneficial	Dahlsten, D.L., Hansen, E.P., Zuparko, R.L., Norgaard, R.B.	In 1992 a parasitoid native to Australia was introduced into California in a biological control program directed against the blue gum psyllid from Australia. Interviews with baby blue gum eucalyptus growers indicate that this program has had a benefit-cost ratio ranging from at least 9: 1 to 24: 1, based solely on the reduction of insecticide treatments. Additional economic benefits, including gr…	2000	English	Peer-reviewed article	NA	Yes	Plantae	Tracheophyta	Magnoliopsida	Myrtales	Myrtaceae	Eucalyptus	Eucalyptus pulverulenta		blue gum	Terrestrial	Terrestrial			other	NA	N	North America	United States of America	California	NA	Site	60 days	Period	1992	1992	1992	1992	One-time	62000			108308	108308	62000	108308	108308	USD	1992
IC_2.1_957	NE958	TC	SP_29	Actuaciones de control de especies invasoras. Memoria Anual 2014	Generalitat Valenciana- Consellería d'Infraestructures- Territori i Medi Ambient- Dirección General el Medio Natural		2015	Spanish	Official report	NA	Yes	Plantae	Tracheophyta	Magnoliopsida	Myrtales	Myrtaceae	Eucalyptus	Eucalyptus sp.		NA	Terrestrial	Diverse/Unspecified	Marhslands - river - dry riverbed		other	NA	N	Europe	Spain	Valencia	Jeresa	Site	2014	Year	2014	2014	2014	2014	One-time	512			704.28	800.368	512	704.28	800.368	EUR	2014
IC_2.1_1165	NE1171	TC	SP_24	Actuaciones de control de especies invasoras. Memoria Anual 2010	Generalitat Valenciana- Consellería d'Infraestructures- Territori i Medi Ambient- Dirección General el Medio Natural		2011	Spanish	Official report	NA	Yes	Plantae	Tracheophyta	Magnoliopsida	Myrtales	Myrtaceae	Eucalyptus	Eucalyptus sp.		Eucalyptus	Terrestrial	Diverse/Unspecified	Marshlands - rivers - dry riverbed		other	N	N	Europe	Spain	Valencia	Almenara	Site	2010	Year	2010	2010	2010	2010	One-time	204.8			305.205	316.678	204.8	305.205	316.678	EUR	2010
IC_2.1_1313	NE1320	TC	SP_25	Actuaciones de control de especies invasoras. Memoria Anual 2011	Generalitat Valenciana- Consellería d'Infraestructures- Territori i Medi Ambient- Dirección General el Medio Natural		2012	Spanish	Official report	NA	Yes	Plantae	Tracheophyta	Magnoliopsida	Myrtales	Myrtaceae	Eucalyptus	Eucalyptus sp.		Eucalyptus	Terrestrial	Diverse/Unspecified	Marshlands - rivers - dry riverbed		other	NA	N	Europe	Spain	Valencia	Jeresa	Site	2011	Year	2011	2011	2011	2011	One-time	51.2			77.6619	78.1279	51.2	77.6619	78.1279	EUR	2011
IC_2.1_1475	NE1482	TC	SP_27	Actuaciones de control de especies invasoras. Memoria Anual 2012	Generalitat Valenciana- Consellería d'Infraestructures- Territori i Medi Ambient- Dirección General el Medio Natural		2013	Spanish	Official report	NA	Yes	Plantae	Tracheophyta	Magnoliopsida	Myrtales	Myrtaceae	Eucalyptus	Eucalyptus sp.		NA	Terrestrial	Diverse/Unspecified	Marshlands - rivers - dry riverbed		other	NA	N	Europe	Spain	Valencia	Jeresa	Site	2012	Year	2012	2012	2012	2012	One-time	181.76			249.315	279.22	181.76	249.315	279.22	EUR	2012
IC_2.1_1767	NE1774	TC	SP_28	Actuaciones de control de especies invasoras. Memoria Anual 2013	Generalitat Valenciana- Consellería d'Infraestructures- Territori i Medi Ambient- Dirección General el Medio Natural		2014	Spanish	Official report	NA	Yes	Plantae	Tracheophyta	Magnoliopsida	Myrtales	Myrtaceae	Eucalyptus	Eucalyptus sp.		NA	Terrestrial	Diverse/Unspecified	Shrubland & Forests		other	NA	N	Europe	Spain	Valencia	Finestrat	Site	2013	Year	2013	2013	2013	2013	One-time	25.6			35.7749	39.9178	25.6	35.7749	39.9178	EUR	2013
IC_2.1_2102	NE2110	TC	SP_56	Actuaciones de control de especies invasoras. Memoria Anual 2018	Generalitat Valenciana- Consellería d'Agricultura- Desenvolupament Rural- Emergència Climàtica i Transició Ecològica- Direcció General de Medi Natural i d'Avaluació Ambiental- Servei de Vida Silvestre		2019	Spanish	Official report	NA	Yes	Plantae	Tracheophyta	Magnoliopsida	Myrtales	Myrtaceae	Eucalyptus	Eucalyptus sp.		NA	Terrestrial	Diverse/Unspecified	Shrubland & Forests	2\3	other	NA	N	Europe	Spain	Valencia	Orihuela	Site	2018	Year	2018	2018	2018	2018	One-time	128			147.558	192.865	128	147.558	192.865	EUR	2018
IC_2.1_2180	NE2188	TC	SP_30	Actuaciones de control de especies invasoras. Memoria Anual 2015	Generalitat Valenciana- Consellería d'Infraestructures- Territori i Medi Ambient- Dirección General el Medio Natural		2016	Spanish	Official report	NA	Yes	Plantae	Tracheophyta	Magnoliopsida	Myrtales	Myrtaceae	Eucalyptus	Eucalyptus sp.		NA	Terrestrial	Diverse/Unspecified	Marine dunes		other	NA	N	Europe	Spain	Valencia	Elche	Site	2015	Year	2015	2015	2015	2015	One-time	70.4			80.7799	109.556	70.4	80.7799	109.556	EUR	2015
IC_2.1_2181	NE2189	TC	SP_30	Actuaciones de control de especies invasoras. Memoria Anual 2015	Generalitat Valenciana- Consellería d'Infraestructures- Territori i Medi Ambient- Dirección General el Medio Natural		2016	Spanish	Official report	NA	Yes	Plantae	Tracheophyta	Magnoliopsida	Myrtales	Myrtaceae	Eucalyptus	Eucalyptus sp.		NA	Terrestrial	Diverse/Unspecified	Marine dunes		other	NA	N	Europe	Spain	Valencia	Valencia	Site	2015	Year	2015	2015	2015	2015	One-time	512			587.49	796.77	512	587.49	796.77	EUR	2015
IC_2.1_2460	NE2468	TC	SP_31	Actuaciones de control de especies invasoras. Memoria Anual 2017	Generalitat Valenciana- Consellería d'Infraestructures- Territori i Medi Ambient- Dirección General el Medio Natural		2018	Spanish	Official report	NA	Yes	Plantae	Tracheophyta	Magnoliopsida	Myrtales	Myrtaceae	Eucalyptus	Eucalyptus sp.		Eucalyptus	Terrestrial	Diverse/Unspecified	Marine dunes		other	NA	N	Europe	Spain	Valencia	Guardamar del Segura	Site	2017	Year	2017	2017	2017	2017	One-time	76.8			86.7595	119.77	76.8	86.7595	119.77	EUR	2017
IC_2.1_2651	NE2659	TC	SP_31	Actuaciones de control de especies invasoras. Memoria Anual 2017	Generalitat Valenciana- Consellería d'Infraestructures- Territori i Medi Ambient- Dirección General el Medio Natural		2018	Spanish	Official report	NA	Yes	Plantae	Tracheophyta	Magnoliopsida	Myrtales	Myrtaceae	Eucalyptus	Eucalyptus sp.		Eucalyptus	Terrestrial	Diverse/Unspecified	Shrubland & Forests		other	NA	N	Europe	Spain	Valencia	Finestrat	Site	2017	Year	2017	2017	2017	2017	One-time	128			144.599	199.616	128	144.599	199.616	EUR	2017
IC_2.1_2723	NE2731	TC	SP_54	Actuaciones de control de especies invasoras. Memoria Anual 2016	Generalitat Valenciana- Consellería d'Infraestructures- Territori i Medi Ambient- Dirección General el Medio Natural		2017	Spanish	Official report	NA	Yes	Plantae	Tracheophyta	Magnoliopsida	Myrtales	Myrtaceae	Eucalyptus	Eucalyptus sp.		NA	Terrestrial	Diverse/Unspecified	Marine dunes		other	NA	NA	Europe	Spain	Valencia	Guardamar del Segura	Site	2016	Year	2016	2016	2016	2016	One-time	230.4			260.463	358.971	230.4	260.463	358.971	EUR	2016
IC_2.1_5276	SC79		Hosking2002	Evaluating the environmental use of water - Selected case studies in the eastern and southern cape	Hosking SG; du Preez M; Campbell E.E; Wooldrige T.H. & du Plessis L.L.	South Africa is a drought-prone, water-poor region (Burgers, Marais & Bekker 1995:101). It has a mean annual rainfall of only 502mm and a mean annual runoff of only 42mm (420m3/ha/a) and for these reasons it seems very probable that water shortages will limit economic development in South Africa during the Twenty-first century (Briers & Powell 1993:1). Consequently, it is imperative that its wate…	2002	English	Official report	Versveld1998	Yes	Plantae	Tracheophyta	Magnoliopsida	Myrtales	Myrtaceae	Eucalyptus	Eucalyptus sp.		Eucalyptus	Terrestrial	Terrestrial			other	NA	N	Africa	South Africa		South Africa	Country	Approximatelly 2003	Year	2003	2003	2003	2003	Potentially ongoing	145			39.4408	89.7961	145	39.4408	89.7961	ZAR	1998
IC_2.1_5313	SC118		Hosking2002	Evaluating the environmental use of water - Selected case studies in the eastern and southern cape	Hosking SG; du Preez M; Campbell E.E; Wooldrige T.H. & du Plessis L.L.	South Africa is a drought-prone, water-poor region (Burgers, Marais & Bekker 1995:101). It has a mean annual rainfall of only 502mm and a mean annual runoff of only 42mm (420m3/ha/a) and for these reasons it seems very probable that water shortages will limit economic development in South Africa during the Twenty-first century (Briers & Powell 1993:1). Consequently, it is imperative that its wate…	2002	English	Official report	Versveld1998	Yes	Plantae	Tracheophyta	Magnoliopsida	Myrtales	Myrtaceae	Eucalyptus	Eucalyptus sp.		Eucalyptus	Terrestrial	Terrestrial			other	NA	N	Africa	South Africa		South Africa	Country	Approximatelly 2002	Year	2002	2002	2002	2002	Potentially ongoing	275			74.8015	170.303	275	74.8015	170.303	ZAR	1998
IC_2.1_5325	SC130		Hosking2002	Evaluating the environmental use of water - Selected case studies in the eastern and southern cape	Hosking SG; du Preez M; Campbell E.E; Wooldrige T.H. & du Plessis L.L.	South Africa is a drought-prone, water-poor region (Burgers, Marais & Bekker 1995:101). It has a mean annual rainfall of only 502mm and a mean annual runoff of only 42mm (420m3/ha/a) and for these reasons it seems very probable that water shortages will limit economic development in South Africa during the Twenty-first century (Briers & Powell 1993:1). Consequently, it is imperative that its wate…	2002	English	Official report	Versveld1998	Yes	Plantae	Tracheophyta	Magnoliopsida	Myrtales	Myrtaceae	Eucalyptus	Eucalyptus sp.		Eucalyptus	Terrestrial	Terrestrial			other	NA	N	Africa	South Africa		South Africa	Country	Approximatelly 2003	Year	2003	2003	2003	2003	Potentially ongoing	323			87.8578	200.029	323	87.8578	200.029	ZAR	1998
IC_2.1_5342	SC149		Hosking2002	Evaluating the environmental use of water - Selected case studies in the eastern and southern cape	Hosking SG; du Preez M; Campbell E.E; Wooldrige T.H. & du Plessis L.L.	South Africa is a drought-prone, water-poor region (Burgers, Marais & Bekker 1995:101). It has a mean annual rainfall of only 502mm and a mean annual runoff of only 42mm (420m3/ha/a) and for these reasons it seems very probable that water shortages will limit economic development in South Africa during the Twenty-first century (Briers & Powell 1993:1). Consequently, it is imperative that its wate…	2002	English	Official report	Versveld1998	Yes	Plantae	Tracheophyta	Magnoliopsida	Myrtales	Myrtaceae	Eucalyptus	Eucalyptus sp.		Eucalyptus	Terrestrial	Terrestrial			other	NA	N	Africa	South Africa		South Africa	Country	Approximatelly 2002	Year	2002	2002	2002	2002	Potentially ongoing	429			116.69	265.673	429	116.69	265.673	ZAR	1998
IC_2.1_5344	SC151		Hosking2002	Evaluating the environmental use of water - Selected case studies in the eastern and southern cape	Hosking SG; du Preez M; Campbell E.E; Wooldrige T.H. & du Plessis L.L.	South Africa is a drought-prone, water-poor region (Burgers, Marais & Bekker 1995:101). It has a mean annual rainfall of only 502mm and a mean annual runoff of only 42mm (420m3/ha/a) and for these reasons it seems very probable that water shortages will limit economic development in South Africa during the Twenty-first century (Briers & Powell 1993:1). Consequently, it is imperative that its wate…	2002	English	Official report	Versveld1998	Yes	Plantae	Tracheophyta	Magnoliopsida	Myrtales	Myrtaceae	Eucalyptus	Eucalyptus sp.		Eucalyptus	Terrestrial	Terrestrial			other	NA	N	Africa	South Africa		South Africa	Country	Approximatelly 2003	Year	2003	2003	2003	2003	Potentially ongoing	441			119.954	273.104	441	119.954	273.104	ZAR	1998
IC_2.1_5353	SC160		Hosking2002	Evaluating the environmental use of water - Selected case studies in the eastern and southern cape	Hosking SG; du Preez M; Campbell E.E; Wooldrige T.H. & du Plessis L.L.	South Africa is a drought-prone, water-poor region (Burgers, Marais & Bekker 1995:101). It has a mean annual rainfall of only 502mm and a mean annual runoff of only 42mm (420m3/ha/a) and for these reasons it seems very probable that water shortages will limit economic development in South Africa during the Twenty-first century (Briers & Powell 1993:1). Consequently, it is imperative that its wate…	2002	English	Official report	Versveld1998	Yes	Plantae	Tracheophyta	Magnoliopsida	Myrtales	Myrtaceae	Eucalyptus	Eucalyptus sp.		Eucalyptus	Terrestrial	Terrestrial			other	NA	N	Africa	South Africa		South Africa	Country	Approximatelly 2001	Year	2001	2001	2001	2001	Potentially ongoing	525			142.803	325.124	525	142.803	325.124	ZAR	1998
IC_2.1_5381	SC188		Hosking2002	Evaluating the environmental use of water - Selected case studies in the eastern and southern cape	Hosking SG; du Preez M; Campbell E.E; Wooldrige T.H. & du Plessis L.L.	South Africa is a drought-prone, water-poor region (Burgers, Marais & Bekker 1995:101). It has a mean annual rainfall of only 502mm and a mean annual runoff of only 42mm (420m3/ha/a) and for these reasons it seems very probable that water shortages will limit economic development in South Africa during the Twenty-first century (Briers & Powell 1993:1). Consequently, it is imperative that its wate…	2002	English	Official report	Versveld1998	Yes	Plantae	Tracheophyta	Magnoliopsida	Myrtales	Myrtaceae	Eucalyptus	Eucalyptus sp.		Eucalyptus	Terrestrial	Terrestrial			other	NA	N	Africa	South Africa		South Africa	Country	Approximatelly 2002	Year	2002	2002	2002	2002	Potentially ongoing	802			218.148	496.665	802	218.148	496.665	ZAR	1998
IC_2.1_5451	SC262		Gaertner2012	Plant invasions, restoration, and economics: Perspectives from South African fynbos	Gaertner, M., Nottebrock, H., Fourie, H., Privett, S.D., and Richardson, D.M.	Restoration is gaining importance in the management of plant invasions. As the success of restoration projects is frequently determined by factors other than ecological ones, we explored the ecological and financial feasibility of active restoration on three different invaded sites in South Africa’s Cape Floristic Region. The aim of our study was to identify cost-effective ways of restoring funct…	2012	English	Peer-reviewed article	NA	Yes	Plantae	Tracheophyta	Magnoliopsida	Myrtales	Myrtaceae	Eucalyptus	Eucalyptus sp.		Gum trees	Terrestrial	Terrestrial			other	N	N	Africa	South Africa		Agulhas Plain	Unit (11200 m2)	2007-2010	Period	2007	2010	2007	2010	One-time	2065			268.532	447.048	516.25	67.133	111.762	ZAR	2012
IC_2.1_5473	SC285		Gaertner2012	Plant invasions, restoration, and economics: Perspectives from South African fynbos	Gaertner, M., Nottebrock, H., Fourie, H., Privett, S.D., and Richardson, D.M.	Restoration is gaining importance in the management of plant invasions. As the success of restoration projects is frequently determined by factors other than ecological ones, we explored the ecological and financial feasibility of active restoration on three different invaded sites in South Africa’s Cape Floristic Region. The aim of our study was to identify cost-effective ways of restoring funct…	2012	English	Peer-reviewed article	NA	Yes	Plantae	Tracheophyta	Magnoliopsida	Myrtales	Myrtaceae	Eucalyptus	Eucalyptus sp.		Gum trees	Terrestrial	Terrestrial			other	N	N	Africa	South Africa		Agulhas Plain	Unit (11200 m2)	2007-2010	Period	2007	2010	2007	2010	One-time	3045			395.971	659.206	761.25	98.9928	164.801	ZAR	2012
IC_2.1_5502	SC315		Gaertner2012	Plant invasions, restoration, and economics: Perspectives from South African fynbos	Gaertner, M., Nottebrock, H., Fourie, H., Privett, S.D., and Richardson, D.M.	Restoration is gaining importance in the management of plant invasions. As the success of restoration projects is frequently determined by factors other than ecological ones, we explored the ecological and financial feasibility of active restoration on three different invaded sites in South Africa’s Cape Floristic Region. The aim of our study was to identify cost-effective ways of restoring funct…	2012	English	Peer-reviewed article	NA	Yes	Plantae	Tracheophyta	Magnoliopsida	Myrtales	Myrtaceae	Eucalyptus	Eucalyptus sp.		Gum trees	Terrestrial	Terrestrial			other	N	N	Africa	South Africa		Agulhas Plain	Unit (11200 m2)	2007-2010	Period	2007	2010	2007	2010	One-time	4111			534.593	889.982	1027.75	133.648	222.496	ZAR	2012
IC_2.1_5511	SC324		Hosking2002	Evaluating the environmental use of water - Selected case studies in the eastern and southern cape	Hosking SG; du Preez M; Campbell E.E; Wooldrige T.H. & du Plessis L.L.	South Africa is a drought-prone, water-poor region (Burgers, Marais & Bekker 1995:101). It has a mean annual rainfall of only 502mm and a mean annual runoff of only 42mm (420m3/ha/a) and for these reasons it seems very probable that water shortages will limit economic development in South Africa during the Twenty-first century (Briers & Powell 1993:1). Consequently, it is imperative that its wate…	2002	English	Official report	Versveld1998	Yes	Plantae	Tracheophyta	Magnoliopsida	Myrtales	Myrtaceae	Eucalyptus	Eucalyptus sp.		Eucalyptus	Terrestrial	Terrestrial			other	NA	N	Africa	South Africa		South Africa	Country	Approximatelly 2001	Year	2001	2001	2001	2001	Potentially ongoing	4518			1228.92	2797.92	4518	1228.92	2797.92	ZAR	1998
IC_2.1_5515	SC329		Hosking2002	Evaluating the environmental use of water - Selected case studies in the eastern and southern cape	Hosking SG; du Preez M; Campbell E.E; Wooldrige T.H. & du Plessis L.L.	South Africa is a drought-prone, water-poor region (Burgers, Marais & Bekker 1995:101). It has a mean annual rainfall of only 502mm and a mean annual runoff of only 42mm (420m3/ha/a) and for these reasons it seems very probable that water shortages will limit economic development in South Africa during the Twenty-first century (Briers & Powell 1993:1). Consequently, it is imperative that its wate…	2002	English	Official report	Versveld1998	Yes	Plantae	Tracheophyta	Magnoliopsida	Myrtales	Myrtaceae	Eucalyptus	Eucalyptus sp.		Eucalyptus	Terrestrial	Terrestrial			other	NA	N	Africa	South Africa		South Africa	Country	Approximatelly 2001	Year	2001	2001	2001	2001	Potentially ongoing	4786			1301.82	2963.89	4786	1301.82	2963.89	ZAR	1998
IC_2.1_5526	SC340		Gaertner2012	Plant invasions, restoration, and economics: Perspectives from South African fynbos	Gaertner, M., Nottebrock, H., Fourie, H., Privett, S.D., and Richardson, D.M.	Restoration is gaining importance in the management of plant invasions. As the success of restoration projects is frequently determined by factors other than ecological ones, we explored the ecological and financial feasibility of active restoration on three different invaded sites in South Africa’s Cape Floristic Region. The aim of our study was to identify cost-effective ways of restoring funct…	2012	English	Peer-reviewed article	NA	Yes	Plantae	Tracheophyta	Magnoliopsida	Myrtales	Myrtaceae	Eucalyptus	Eucalyptus sp.		Gum trees	Terrestrial	Terrestrial			other	N	N	Africa	South Africa		Agulhas Plain	Unit (11200 m2)	2007-2010	Period	2007	2010	2007	2010	One-time	5091			662.032	1102.14	1272.75	165.508	275.535	ZAR	2012
IC_2.1_6661	SC1603		vanWilgen2016	Historical costs and projected future scenarios for the management of invasive alien plants in protected areas in the Cape Floristic Region	van Wilgen, B.W., Fill, J.M., Baard, J., Cheney, C., Forsyth, A.T. and Kraaij, T.	Scarce funds for conservation need to be optimally used, yet there are few studies that record the costs and projected outcomes of major conservation efforts. Here we document the historical costs and extent of efforts to control invasive alien plants in the protected areas of the Cape Floristic Region of South Africa, a biodiversity hotspot of global importance. We also estimate the resources th…	2016	English	Peer-reviewed article	NA	Yes	Plantae	Tracheophyta	Magnoliopsida	Myrtales	Myrtaceae	Eucalyptus	Eucalyptus sp.		Gums	Terrestrial	Terrestrial			other	Y	N	Africa	South Africa		Western Cape Province	Unit (750 000 ha)	future	Period	2015	2035	2015	2035	One-time	20600000			1.66975e+06	3.84162e+06	980952	79511.9	182934	ZAR	2015
IC_2.1_6717	SC1673		Andreu_etal2009	An Assessment of Stakeholder Perceptions and Management of Noxious Alien Plants in Spain	Andreu J. Vila M & Hulme PE.	Despite biological invasions being a worldwide phenomenon causing significant ecological, economic, and human welfare impacts, there is limited understanding regarding how environmental managers perceive the problem and subsequently manage alien species. Spanish environmental managers were surveyed using questionnaires to (1) analyze the extent to which they perceive plant invasions as a problem;…	2009	English	Peer-reviewed article	NA	Yes	Plantae	Tracheophyta	Magnoliopsida	Myrtales	Myrtaceae	Eucalyptus	Eucalyptus sp.		Gums	Terrestrial	Terrestrial			other	N	N	Europe	Spain	Spain	Spain	Country	most probably the last decade	Period	1999	2009	1999	2009	Potentially ongoing	31528294			5.02438e+07	5.01337e+07	2.86621e+06	4.56762e+06	4.55761e+06	EUR	2009
IC_2.1_6730	SC1691		vanWilgen2016	Historical costs and projected future scenarios for the management of invasive alien plants in protected areas in the Cape Floristic Region	van Wilgen, B.W., Fill, J.M., Baard, J., Cheney, C., Forsyth, A.T. and Kraaij, T.	Scarce funds for conservation need to be optimally used, yet there are few studies that record the costs and projected outcomes of major conservation efforts. Here we document the historical costs and extent of efforts to control invasive alien plants in the protected areas of the Cape Floristic Region of South Africa, a biodiversity hotspot of global importance. We also estimate the resources th…	2016	English	Peer-reviewed article	NA	Yes	Plantae	Tracheophyta	Magnoliopsida	Myrtales	Myrtaceae	Eucalyptus	Eucalyptus sp.		Gums	Terrestrial	Terrestrial			other	Y	N	Africa	South Africa		Western Cape Province	Unit (750 000 ha)	1995–2015	Period	1995	2015	1995	2015	One-time	34600000			2.80453e+06	6.45243e+06	1.64762e+06	133549	307259	ZAR	2015
IC_2.1_7015	SC2043		13784	The clearing of invasive alien plants in South Africa: a preliminary assessment of costs and progress	Marais,C., van Wilgen, B.W. and Stevens, D.	This paper provides estimates of the costs of clearing important species of invasive alien plants, as well as of progress made with clearing, based on data from a recently developed GIS-based project information system. Before the deployment of the system, managers were unable to record, in any detail, information relating to the costs associated with areas cleared at different densities for a ra…	2004	English	Peer-reviewed article	NA	Yes	Plantae	Tracheophyta	Magnoliopsida	Myrtales	Myrtaceae	Eucalyptus	Eucalyptus sp.		Gum trees	Terrestrial	Terrestrial			other	N	N	Africa	South Africa		South Africa	Country	2002-2003	Year	2002	2003	2002	2003	Potentially ongoing	1003520000			2.01604e+08	3.81066e+08	1003520000	2.01604e+08	3.81066e+08	ZAR	2004
IC_2.1_5212	SC15	GS	GarciaLlorente2008	Social perceptions of the impacts and benefits of invasive alien species: Implications for management	García-Llorente, M., Martín-López, B., González, J. A., Alcorlo, P., & Montes, C.	Research on biological invasions has traditionally focused on the ecological component of invasive alien species, either without considering or by considering in a restricted way, the knowledge of the social component. An understanding of the human dimension of invasions is critical to effectively tackle the problems associated with invasive alien species. We distributed questionnaires to evaluat…	2008	English	Peer-reviewed article	NA	Yes	Plantae	Tracheophyta	Magnoliopsida	Myrtales	Myrtaceae	Eucalyptus	Eucalyptus spp.		leaf spot	Terrestrial	Diverse/Unspecified		10	other	Y	N	Europe	Spain	Diverse/Unspecified	Donana	Unit (Household) for site	June 2006–September 2007	Year	2007	2007	2007	2007	Potentially ongoing	5.1216			6.05474	6.02628	5.1216	6.05474	6.02628	USD	2007
IC_2.1_6552	SC1461		7870	An assessment of the effectiveness of a large, national-scale invasive alien plant control strategy in South Africa	van Wilgen, B. W., Forsyth, G. G., Le Maitre, D. C. , Wannenburgh, A., Kotze, J. D. F., van den Berg, E., Henderson, L.	This paper presents an assessment of a large, national-scale alien plant control program that has operated in South Africa for 15 years. We reviewed data from three national-level estimates of the extent of invasion, records of the costs and spatial extent of invasive species control operations, assessments of the effectiveness of biological control, and smaller-scale studies. The 19 most importa…	2012	English	Peer-reviewed article	NA	Yes	Plantae	Tracheophyta	Magnoliopsida	Myrtales	Myrtaceae	Eucalyptus	Eucalyptus spp.		Gums	Terrestrial	Terrestrial	Forest biome	1	other	N	N	Africa	South Africa		Forest Biome	Site	1995-2008	Period	1995	2008	1995	2009	Potentially ongoing	9100000			1.25408e+06	2.54001e+06	606667	83605.5	169334	ZAR	2008
IC_2.1_6830	SC1816		7870	An assessment of the effectiveness of a large, national-scale invasive alien plant control strategy in South Africa	van Wilgen, B. W., Forsyth, G. G., Le Maitre, D. C. , Wannenburgh, A., Kotze, J. D. F., van den Berg, E., Henderson, L.	This paper presents an assessment of a large, national-scale alien plant control program that has operated in South Africa for 15 years. We reviewed data from three national-level estimates of the extent of invasion, records of the costs and spatial extent of invasive species control operations, assessments of the effectiveness of biological control, and smaller-scale studies. The 19 most importa…	2012	English	Peer-reviewed article	NA	Yes	Plantae	Tracheophyta	Magnoliopsida	Myrtales	Myrtaceae	Eucalyptus	Eucalyptus spp.		Gums	Terrestrial	Terrestrial	Grassland biome (excluding arid areas)	4	other	N	N	Africa	South Africa		Grassland Biome (excluding Arid Areas)	Site	1995-2008	Period	1995	2008	1995	2009	Potentially ongoing	86000000			1.18518e+07	2.40045e+07	5.73333e+06	790118	1.6003e+06	ZAR	2008
IC_2.1_6863	SC1853		7870	An assessment of the effectiveness of a large, national-scale invasive alien plant control strategy in South Africa	van Wilgen, B. W., Forsyth, G. G., Le Maitre, D. C. , Wannenburgh, A., Kotze, J. D. F., van den Berg, E., Henderson, L.	This paper presents an assessment of a large, national-scale alien plant control program that has operated in South Africa for 15 years. We reviewed data from three national-level estimates of the extent of invasion, records of the costs and spatial extent of invasive species control operations, assessments of the effectiveness of biological control, and smaller-scale studies. The 19 most importa…	2012	English	Peer-reviewed article	NA	Yes	Plantae	Tracheophyta	Magnoliopsida	Myrtales	Myrtaceae	Eucalyptus	Eucalyptus spp.		Gums	Terrestrial	Terrestrial	Mois savanna biome	4	other	N	N	Africa	South Africa		Mois Savanna Biome	Site	1995-2008	Period	1995	2008	1995	2009	Potentially ongoing	113000000			1.55727e+07	3.15407e+07	7.53333e+06	1.03818e+06	2.10272e+06	ZAR	2008
IC_2.1_1536	NE1543	TC	SP_27	Actuaciones de control de especies invasoras. Memoria Anual 2012	Generalitat Valenciana- Consellería d'Infraestructures- Territori i Medi Ambient- Dirección General el Medio Natural		2013	Spanish	Official report	NA	Yes	Plantae	Tracheophyta	Magnoliopsida	Malpighiales	Euphorbiaceae	Euphorbia	Euphorbia stenoclada		NA	Terrestrial	Terrestrial	Shrubland & Forests		other	NA	N	Europe	Spain	Valencia	Benissa	Site	2012	Year	2012	2012	2012	2012	One-time	87.04			119.39	133.711	87.04	119.39	133.711	EUR	2012
IC_4.0_1039	SC3017	WoS	Reinhardt et al 2019	Status of Invasive Plants and Management Techniques in Minnesota: Results from a 2018 Survey	Reinhardt J; Russel M; Lazarus W: Chandler M: Senay S	Invasive weeds are an ongoing concern in Minnesota. Despite broad interest in addressing invasive plant-related problems in the state, there are relatively few datasets regarding species-specific concerns, costs, and management efforts. In this study, we address this knowledge gap using a questionnaire-survey approach. We asked landowners, stakeholders, and land managers a series of questions reg…	2019	English	Official report	NA	Yes	Plantae	Tracheophyta	Magnoliopsida	Rosales	Rhamnaceae	Frangula	Frangula alnus		Glossy buckthorn	Terrestrial	Terrestrial	Private landlowners	12b	other	N	N	North America	United States of America	Minnesota	NA	Unit (per acre Species)	2018	Period	2018	2018	2018	2018	Potentially ongoing	109			106.401	106.401	109	106.401	106.401	USD	2018
IC_4.0_1043	SC3021	WoS	Reinhardt et al 2019	Status of Invasive Plants and Management Techniques in Minnesota: Results from a 2018 Survey	Reinhardt J; Russel M; Lazarus W: Chandler M: Senay S	Invasive weeds are an ongoing concern in Minnesota. Despite broad interest in addressing invasive plant-related problems in the state, there are relatively few datasets regarding species-specific concerns, costs, and management efforts. In this study, we address this knowledge gap using a questionnaire-survey approach. We asked landowners, stakeholders, and land managers a series of questions reg…	2019	English	Official report	NA	Yes	Plantae	Tracheophyta	Magnoliopsida	Rosales	Rhamnaceae	Frangula	Frangula alnus		Glossy buckthorn	Terrestrial	Terrestrial	Public land professionals	12b	other	N	N	North America	United States of America	Minnesota	NA	Unit (per acre Species)	2018	Period	2018	2018	2018	2018	Potentially ongoing	350			341.655	341.655	350	341.655	341.655	USD	2018
IC_2.1_3063	NE3071	Go	URU1	Especies exoticas invasoras. Propuestaspara la estrategia a nivel del Sistema Nacional de areas Protegidas	Martino A.L		2006	Spanish	Report	NA	Yes	Plantae	Tracheophyta	Magnoliopsida	Fabales	Fabaceae	Gleditsia	Gleditsia triacanthos		Acacia negra	Aquatic/Terrestrial	Terrestrial			other	Y	N	South America	Uruguay		Estero de Farrapos	Site	2006	Year	Unspecified	Unspecified	2006	2006	One-time	1500			1823.88		1500	1823.88		USD	2006
IC_2.1_2541	NE2549	TC	SP_31	Actuaciones de control de especies invasoras. Memoria Anual 2017	Generalitat Valenciana- Consellería d'Infraestructures- Territori i Medi Ambient- Dirección General el Medio Natural		2018	Spanish	Official report	NA	Yes	Plantae	Tracheophyta	Magnoliopsida	Fabales	Fabaceae	Gleditsia	Gleditsia triacanthos		NA	Terrestrial	Terrestrial	Marhslands - river - dry riverbed		other	NA	N	Europe	Spain	Valencia	Villamarchante	Site	2017	Year	2017	2017	2017	2017	One-time	358.4			404.878	558.926	358.4	404.878	558.926	EUR	2017
IC_2.1_5508	SC321		Panetta2009	Weed eradication - an economic perspective	Panetta, FD	There has been recent interest in determining the upper limits to the feasibility of weed eradication. Although a number of disparate factors determine the success of an eradication program, ultimately eradication feasibility must be viewed in the context of the amount of investment that can be made. The latter should reflect the hazard posed by an invasion, with greater investment justified by g…	2009	English	Peer-reviewed article	NA	Yes	Plantae	Tracheophyta	Magnoliopsida	Malpighiales	Euphorbiaceae	Jatropha	Jatropha curcas		Physic nut	Terrestrial	Terrestrial	planted	12	other	N	Y	Oceania	Australia	Northern Territory	Mt Wells Battery	Unit (0.25 ha)	5 years	Period	Unspecified	Unspecified	2005	2009	One-time	4418			5029.85	4054.21	883.6	1005.97	810.842	USD	2008
IC_2.1_5549	SC368		Firn2015	Priority threat management of non-native plants to maintain ecosystem integrity across heterogeneous landscapes	Firn, J, Martin, TG, Chades, I, Walters, B, Hayes, J, Nicol, S, Carwardine, J	1. Invasive non-native plants have negatively impacted on biodiversity and ecosystem functions world-wide. Because of the large number of species, their wide distributions and varying degrees of impact, we need a more effective method for prioritizing control strategies for cost-effective investment across heterogeneous landscapes. 2. Here, we develop a prioritization framework that synthesizes s…	2015	English	Peer-reviewed article	NA	Yes	Plantae	Tracheophyta	Magnoliopsida	Malpighiales	Euphorbiaceae	Jatropha	Jatropha gossypiifolia		bellyache bush	Terrestrial	Terrestrial	wetlands, grasslands, deserts, springs wetlands, semi aird, arid, pasture; some of the land is probably protected, but not all of it, so listed as N for protectedArea	4\7\9\10	other	N	Y	Oceania	Australia	Queensland, South Australia, New South Wales, Northern Territory	Lake Eyre Basin	Site	future	Year	2015	2065	2015	2065	Potentially ongoing	6391			4965.46	4483.8	6391	4965.46	4483.8	AUD	2015
IC_2.1_7256	SC2322		Wenger2018	Estimating realistic costs for strategic management planning of invasive species eradications on islands	Wenger et al	Environmental managers regularly face decisions about how to counteract threats. These decisions require an understanding of both the conservation benefits and economic costs of candidate actions. However, transparent frameworks for how to accurately calculate costs for management are rare. We worked with island managers in Australia to develop eradication protocols for six invasive species- four…	2018	English	Peer-reviewed article	NA	Yes	Plantae	Tracheophyta	Magnoliopsida	Malpighiales	Euphorbiaceae	Jatropha	Jatropha gossypiifolia		Bellyache bush	Terrestrial	Terrestrial			other	NA	Y	Oceania	Australia		Pilbara Islands	Unit (islands)	Unspecified	Unspecified	2018	Unspecified	2018		One-time	5.4351e+06	70195	10800000	4.12639e+06	3.82502e+06				AUD	2016
IC_4.0_767	SC2745	WoS	Wenger et al 2017	estimating realistic costs for strategic management planning of invasive species eradications on islands	Wenger SA et al	Environmental managers regularly face decisions about how to counteract threats. These decisions require an understanding of both the conservation benefits and economic costs of candidate actions. However, transparent frameworks for how to accurately calculate costs for management are rare. We worked with island managers in Australia to develop eradication protocols for six invasive speciesfour m…	2017	English	Peer-reviewed article	NA	Yes	Plantae	Tracheophyta	Magnoliopsida	Malpighiales	Euphorbiaceae	Jatropha	Jatropha gossypiifolia		Bellyache bush	Terrestrial	Terrestrial			other	NA	Y	Oceania	Australia	Western Australia	NA	Site	Unspecified	Period	Unspecified	Unspecified			Potentially ongoing	5.4351e+06	70195	10800000	4.1656e+06	3.67845e+06				AUD	2017
IC_4.1_97	NO4_1a	TC	NO4	Kostnader og nytte ved tiltak mot fremmede karplanter – en oppsummering	Magnussen, A. K., Westberg, N. B., Blaalid, R., Vassvik, L.		2020	Norwegian	Report	NA	Yes	Plantae	Tracheophyta	Magnoliopsida	Fabales	Fabaceae	Laburnum	Laburnum alpinum		Alpine laburnum	Terrestrial	Terrestrial			other	NA	NA	Europe	Norway		Diverse/Unspecified	Country	40 year period starting 2020	Period	2020	2060	2020	2060	One-time	2291150000	161500000	4420800000	2.49626e+08	2.24998e+08	5.58817e+07	6.08845e+06	5.48776e+06	NOK	2019
IC_4.1_98	NO4_1b	TC	NO4	Kostnader og nytte ved tiltak mot fremmede karplanter – en oppsummering	Magnussen, A. K., Westberg, N. B., Blaalid, R., Vassvik, L.		2020	Norwegian	Report	NA	Yes	Plantae	Tracheophyta	Magnoliopsida	Fabales	Fabaceae	Laburnum	Laburnum alpinum		Alpine laburnum	Terrestrial	Terrestrial	dry calcareous grassland (boreonemoral zone)	7	other	NA	NA	Europe	Norway		NA	Unit (3 km2)	40 year period starting 2020	Period	2020	2060	2020	2060	One-time	49550000	0	99100000	5.39859e+06	4.86597e+06	1.20854e+06	131673	118682	NOK	2019
IC_4.1_99	NO4_2a	TC	NO4	Kostnader og nytte ved tiltak mot fremmede karplanter – en oppsummering	Magnussen, A. K., Westberg, N. B., Blaalid, R., Vassvik, L.		2020	Norwegian	Report	NA	Yes	Plantae	Tracheophyta	Magnoliopsida	Fabales	Fabaceae	Laburnum	Laburnum anagyroides		common laburnum	Terrestrial	Terrestrial			other	NA	NA	Europe	Norway		Diverse/Unspecified	Country	40 year period starting 2020	Period	2020	2060	2020	2060	One-time	3080650000	227800000	5933500000	3.35644e+08	3.0253e+08	7.51378e+07	8.18645e+06	7.37877e+06	NOK	2019
IC_4.1_100	NO4_2b	TC	NO4	Kostnader og nytte ved tiltak mot fremmede karplanter – en oppsummering	Magnussen, A. K., Westberg, N. B., Blaalid, R., Vassvik, L.		2020	Norwegian	Report	NA	Yes	Plantae	Tracheophyta	Magnoliopsida	Fabales	Fabaceae	Laburnum	Laburnum anagyroides		common laburnum	Terrestrial	Terrestrial	dry calcareous grassland (boreonemoral zone)	7	other	NA	NA	Europe	Norway		NA	Unit (3 km2)	40 year period starting 2020	Period	2020	2060	2020	2060	One-time	49550000	0	99100000	5.39859e+06	4.86597e+06	1.20854e+06	131673	118682	NOK	2019
IC_2.1_5710	SC534	TC	SP_63	Respuesta a la solicitud de información de elena angulo para el proyecto sobre los costes de las invasiones biológicas INVACOST	Departamento de Desarrollo Rural y Medio Ambiente, Gobierno de Navarra		2020	Spanish	Unpublished material	NA	Yes	Plantae	Tracheophyta	Pinopsida	Pinales	Pinaceae	Larix	Larix sp.		Larch	Terrestrial	Terrestrial	Hayedo forests currently occupied by forest plantations	1	other	Y	N	Europe	Spain	Navarra	Zec Regata De Orabidea Y Turbera De Arxuri	Site	12 years	Period	2008	2020	2008	2020	One-time	28952.6			32782.4	42847.9	2227.12	2521.72	3295.99	EUR	2020
IC_1.0_1746	1964	TC	346	Harmful Non-Indigenous Species in the United States	U.S. Congress, Office of Technology Assessment		1993	English	Official report	NA	Yes	Plantae	Tracheophyta	Pinopsida	Pinales	Pinaceae	Larix	Larix spp.		Larch	Terrestrial	Terrestrial			other			North America	United States of America		USA	Country	Unspecified	Year	Unspecified	Unspecified	1993	1993	One-time	500000			848409	848409	500000	848409	848409	USD	1993
IC_2.1_905	NE906	TC	SP_29	Actuaciones de control de especies invasoras. Memoria Anual 2014	Generalitat Valenciana- Consellería d'Infraestructures- Territori i Medi Ambient- Dirección General el Medio Natural		2015	Spanish	Official report	NA	Yes	Plantae	Tracheophyta	Magnoliopsida	Fabales	Fabaceae	Leucaena	Leucaena leucocephala		White leadtree	Terrestrial	Terrestrial	Marine dunes	5	other	NA	N	Europe	Spain	Valencia	Guardamar del Segura	Site	2014	Year	2014	2014	2014	2014	One-time	1024			1408.56	1600.74	1024	1408.56	1600.74	EUR	2014
IC_2.1_960	NE961	TC	SP_29	Actuaciones de control de especies invasoras. Memoria Anual 2014	Generalitat Valenciana- Consellería d'Infraestructures- Territori i Medi Ambient- Dirección General el Medio Natural		2015	Spanish	Official report	NA	Yes	Plantae	Tracheophyta	Magnoliopsida	Fabales	Fabaceae	Leucaena	Leucaena leucocephala		NA	Terrestrial	Terrestrial	Marhslands - river - dry riverbed		other	NA	N	Europe	Spain	Valencia	Paiporta	Site	2014	Year	2014	2014	2014	2014	One-time	102.4			140.856	160.074	102.4	140.856	160.074	EUR	2014
IC_2.1_961	NE962	TC	SP_29	Actuaciones de control de especies invasoras. Memoria Anual 2014	Generalitat Valenciana- Consellería d'Infraestructures- Territori i Medi Ambient- Dirección General el Medio Natural		2015	Spanish	Official report	NA	Yes	Plantae	Tracheophyta	Magnoliopsida	Fabales	Fabaceae	Leucaena	Leucaena leucocephala		NA	Terrestrial	Terrestrial	Marhslands - river - dry riverbed		other	NA	N	Europe	Spain	Valencia	Sagunto	Site	2014	Year	2014	2014	2014	2014	One-time	1433.6			1971.98	2241.03	1433.6	1971.98	2241.03	EUR	2014
IC_2.1_996	NE997	TC	SP_29	Actuaciones de control de especies invasoras. Memoria Anual 2014	Generalitat Valenciana- Consellería d'Infraestructures- Territori i Medi Ambient- Dirección General el Medio Natural		2015	Spanish	Official report	NA	Yes	Plantae	Tracheophyta	Magnoliopsida	Fabales	Fabaceae	Leucaena	Leucaena leucocephala		NA	Terrestrial	Terrestrial	Marine and continental cliffs		other	NA	N	Europe	Spain	Valencia	Denia	Site	2014	Year	2014	2014	2014	2014	One-time	256			352.14	400.184	256	352.14	400.184	EUR	2014
IC_2.1_997	NE998	TC	SP_29	Actuaciones de control de especies invasoras. Memoria Anual 2014	Generalitat Valenciana- Consellería d'Infraestructures- Territori i Medi Ambient- Dirección General el Medio Natural		2015	Spanish	Official report	NA	Yes	Plantae	Tracheophyta	Magnoliopsida	Fabales	Fabaceae	Leucaena	Leucaena leucocephala		NA	Terrestrial	Terrestrial	Marine and continental cliffs		other	NA	N	Europe	Spain	Valencia	Villajoyosa	Site	2014	Year	2014	2014	2014	2014	One-time	332.8			457.782	520.239	332.8	457.782	520.239	EUR	2014
IC_2.1_1103	NE1104	TC	SP_29	Actuaciones de control de especies invasoras. Memoria Anual 2014	Generalitat Valenciana- Consellería d'Infraestructures- Territori i Medi Ambient- Dirección General el Medio Natural		2015	Spanish	Official report	NA	Yes	Plantae	Tracheophyta	Magnoliopsida	Fabales	Fabaceae	Leucaena	Leucaena leucocephala		NA	Terrestrial	Terrestrial	Uncultivated fields		other	NA	N	Europe	Spain	Valencia	Alcasser	Site	2014	Year	2014	2014	2014	2014	One-time	153.6			211.284	240.111	153.6	211.284	240.111	EUR	2014
IC_2.1_1104	NE1105	TC	SP_29	Actuaciones de control de especies invasoras. Memoria Anual 2014	Generalitat Valenciana- Consellería d'Infraestructures- Territori i Medi Ambient- Dirección General el Medio Natural		2015	Spanish	Official report	NA	Yes	Plantae	Tracheophyta	Magnoliopsida	Fabales	Fabaceae	Leucaena	Leucaena leucocephala		NA	Terrestrial	Terrestrial	Uncultivated fields		other	NA	N	Europe	Spain	Valencia	Alicante	Site	2014	Year	2014	2014	2014	2014	One-time	512			704.28	800.368	512	704.28	800.368	EUR	2014
IC_2.1_1105	NE1106	TC	SP_29	Actuaciones de control de especies invasoras. Memoria Anual 2014	Generalitat Valenciana- Consellería d'Infraestructures- Territori i Medi Ambient- Dirección General el Medio Natural		2015	Spanish	Official report	NA	Yes	Plantae	Tracheophyta	Magnoliopsida	Fabales	Fabaceae	Leucaena	Leucaena leucocephala		NA	Terrestrial	Terrestrial	Uncultivated fields		other	NA	N	Europe	Spain	Valencia	Betera	Site	2014	Year	2014	2014	2014	2014	One-time	153.6			211.284	240.111	153.6	211.284	240.111	EUR	2014
IC_2.1_1106	NE1107	TC	SP_29	Actuaciones de control de especies invasoras. Memoria Anual 2014	Generalitat Valenciana- Consellería d'Infraestructures- Territori i Medi Ambient- Dirección General el Medio Natural		2015	Spanish	Official report	NA	Yes	Plantae	Tracheophyta	Magnoliopsida	Fabales	Fabaceae	Leucaena	Leucaena leucocephala		NA	Terrestrial	Terrestrial	Uncultivated fields		other	NA	N	Europe	Spain	Valencia	Massamagrell	Site	2014	Year	2014	2014	2014	2014	One-time	153.6			211.284	240.111	153.6	211.284	240.111	EUR	2014
IC_2.1_1107	NE1108	TC	SP_29	Actuaciones de control de especies invasoras. Memoria Anual 2014	Generalitat Valenciana- Consellería d'Infraestructures- Territori i Medi Ambient- Dirección General el Medio Natural		2015	Spanish	Official report	NA	Yes	Plantae	Tracheophyta	Magnoliopsida	Fabales	Fabaceae	Leucaena	Leucaena leucocephala		NA	Terrestrial	Terrestrial	Uncultivated fields		other	NA	N	Europe	Spain	Valencia	Paterna	Site	2014	Year	2014	2014	2014	2014	One-time	179.2			246.498	280.129	179.2	246.498	280.129	EUR	2014
IC_2.1_1108	NE1109	TC	SP_29	Actuaciones de control de especies invasoras. Memoria Anual 2014	Generalitat Valenciana- Consellería d'Infraestructures- Territori i Medi Ambient- Dirección General el Medio Natural		2015	Spanish	Official report	NA	Yes	Plantae	Tracheophyta	Magnoliopsida	Fabales	Fabaceae	Leucaena	Leucaena leucocephala		NA	Terrestrial	Terrestrial	Uncultivated fields		other	NA	N	Europe	Spain	Valencia	Picassent	Site	2014	Year	2014	2014	2014	2014	One-time	358.4			492.996	560.258	358.4	492.996	560.258	EUR	2014
IC_2.1_1109	NE1110	TC	SP_29	Actuaciones de control de especies invasoras. Memoria Anual 2014	Generalitat Valenciana- Consellería d'Infraestructures- Territori i Medi Ambient- Dirección General el Medio Natural		2015	Spanish	Official report	NA	Yes	Plantae	Tracheophyta	Magnoliopsida	Fabales	Fabaceae	Leucaena	Leucaena leucocephala		NA	Terrestrial	Terrestrial	Uncultivated fields		other	NA	N	Europe	Spain	Valencia	Ribarroja de Turia	Site	2014	Year	2014	2014	2014	2014	One-time	51.2			70.428	80.0368	51.2	70.428	80.0368	EUR	2014
IC_2.1_1395	NE1402	TC	SP_25	Actuaciones de control de especies invasoras. Memoria Anual 2011	Generalitat Valenciana- Consellería d'Infraestructures- Territori i Medi Ambient- Dirección General el Medio Natural		2012	Spanish	Official report	NA	Yes	Plantae	Tracheophyta	Magnoliopsida	Fabales	Fabaceae	Leucaena	Leucaena leucocephala		NA	Terrestrial	Terrestrial	Wasteland		other	N	N	Europe	Spain	Valencia	Albal	Site	2011	Year	2011	2011	2011	2011	One-time	46.08			69.8957	70.3151	46.08	69.8957	70.3151	EUR	2011
IC_2.1_1396	NE1403	TC	SP_25	Actuaciones de control de especies invasoras. Memoria Anual 2011	Generalitat Valenciana- Consellería d'Infraestructures- Territori i Medi Ambient- Dirección General el Medio Natural		2012	Spanish	Official report	NA	Yes	Plantae	Tracheophyta	Magnoliopsida	Fabales	Fabaceae	Leucaena	Leucaena leucocephala		NA	Terrestrial	Terrestrial	Wasteland		other	N	N	Europe	Spain	Valencia	Enova	Site	2011	Year	2011	2011	2011	2011	One-time	256			388.31	390.64	256	388.31	390.64	EUR	2011
IC_2.1_1397	NE1404	TC	SP_25	Actuaciones de control de especies invasoras. Memoria Anual 2011	Generalitat Valenciana- Consellería d'Infraestructures- Territori i Medi Ambient- Dirección General el Medio Natural		2012	Spanish	Official report	NA	Yes	Plantae	Tracheophyta	Magnoliopsida	Fabales	Fabaceae	Leucaena	Leucaena leucocephala		NA	Terrestrial	Terrestrial	Wasteland		other	N	N	Europe	Spain	Valencia	Valencia	Site	2011	Year	2011	2011	2011	2011	One-time	312.32			473.738	476.58	312.32	473.738	476.58	EUR	2011
IC_2.1_1575	NE1582	TC	SP_27	Actuaciones de control de especies invasoras. Memoria Anual 2012	Generalitat Valenciana- Consellería d'Infraestructures- Territori i Medi Ambient- Dirección General el Medio Natural		2013	Spanish	Official report	NA	Yes	Plantae	Tracheophyta	Magnoliopsida	Fabales	Fabaceae	Leucaena	Leucaena leucocephala		NA	Terrestrial	Terrestrial	Wasteland		other	NA	N	Europe	Spain	Valencia	Catarroja	Site	2012	Year	2012	2012	2012	2012	One-time	622.08			853.288	955.639	622.08	853.288	955.639	EUR	2012
IC_2.1_1617	NE1624	TC	SP_28	Actuaciones de control de especies invasoras. Memoria Anual 2013	Generalitat Valenciana- Consellería d'Infraestructures- Territori i Medi Ambient- Dirección General el Medio Natural		2014	Spanish	Official report	NA	Yes	Plantae	Tracheophyta	Magnoliopsida	Fabales	Fabaceae	Leucaena	Leucaena leucocephala		NA	Terrestrial	Terrestrial	Dune ecosystem	5	other	NA	N	Europe	Spain	Valencia	Denia	Site	2013	Year	2013	2013	2013	2013	One-time	25.6			35.7749	39.9178	25.6	35.7749	39.9178	EUR	2013
IC_2.1_1676	NE1683	TC	SP_28	Actuaciones de control de especies invasoras. Memoria Anual 2013	Generalitat Valenciana- Consellería d'Infraestructures- Territori i Medi Ambient- Dirección General el Medio Natural		2014	Spanish	Official report	NA	Yes	Plantae	Tracheophyta	Magnoliopsida	Fabales	Fabaceae	Leucaena	Leucaena leucocephala		NA	Terrestrial	Terrestrial	Marshlands - rivers - dry riverbed		other	NA	N	Europe	Spain	Valencia	Pego	Site	2013	Year	2013	2013	2013	2013	One-time	1024			1431	1596.71	1024	1431	1596.71	EUR	2013
IC_2.1_1703	NE1710	TC	SP_28	Actuaciones de control de especies invasoras. Memoria Anual 2013	Generalitat Valenciana- Consellería d'Infraestructures- Territori i Medi Ambient- Dirección General el Medio Natural		2014	Spanish	Official report	NA	Yes	Plantae	Tracheophyta	Magnoliopsida	Fabales	Fabaceae	Leucaena	Leucaena leucocephala		NA	Terrestrial	Terrestrial	Marine and continental cliffs		other	NA	N	Europe	Spain	Valencia	Denia	Site	2013	Year	2013	2013	2013	2013	One-time	256			357.749	399.178	256	357.749	399.178	EUR	2013
IC_2.1_1822	NE1829	TC	SP_28	Actuaciones de control de especies invasoras. Memoria Anual 2013	Generalitat Valenciana- Consellería d'Infraestructures- Territori i Medi Ambient- Dirección General el Medio Natural		2014	Spanish	Official report	NA	Yes	Plantae	Tracheophyta	Magnoliopsida	Fabales	Fabaceae	Leucaena	Leucaena leucocephala		NA	Terrestrial	Terrestrial	Wasteland		other	NA	N	Europe	Spain	Valencia	Alcasser	Site	2013	Year	2013	2013	2013	2013	One-time	832			1162.69	1297.33	832	1162.69	1297.33	EUR	2013
IC_2.1_1823	NE1830	TC	SP_28	Actuaciones de control de especies invasoras. Memoria Anual 2013	Generalitat Valenciana- Consellería d'Infraestructures- Territori i Medi Ambient- Dirección General el Medio Natural		2014	Spanish	Official report	NA	Yes	Plantae	Tracheophyta	Magnoliopsida	Fabales	Fabaceae	Leucaena	Leucaena leucocephala		NA	Terrestrial	Terrestrial	Wasteland		other	NA	N	Europe	Spain	Valencia	Betera	Site	2013	Year	2013	2013	2013	2013	One-time	409.6			572.399	638.685	409.6	572.399	638.685	EUR	2013
IC_2.1_1824	NE1831	TC	SP_28	Actuaciones de control de especies invasoras. Memoria Anual 2013	Generalitat Valenciana- Consellería d'Infraestructures- Territori i Medi Ambient- Dirección General el Medio Natural		2014	Spanish	Official report	NA	Yes	Plantae	Tracheophyta	Magnoliopsida	Fabales	Fabaceae	Leucaena	Leucaena leucocephala		NA	Terrestrial	Terrestrial	Wasteland		other	NA	N	Europe	Spain	Valencia	Denia	Site	2013	Year	2013	2013	2013	2013	One-time	2944			4114.12	4590.55	2944	4114.12	4590.55	EUR	2013
IC_2.1_1825	NE1832	TC	SP_28	Actuaciones de control de especies invasoras. Memoria Anual 2013	Generalitat Valenciana- Consellería d'Infraestructures- Territori i Medi Ambient- Dirección General el Medio Natural		2014	Spanish	Official report	NA	Yes	Plantae	Tracheophyta	Magnoliopsida	Fabales	Fabaceae	Leucaena	Leucaena leucocephala		NA	Terrestrial	Terrestrial	Wasteland		other	NA	N	Europe	Spain	Valencia	Godella	Site	2013	Year	2013	2013	2013	2013	One-time	25.6			35.7749	39.9178	25.6	35.7749	39.9178	EUR	2013
IC_2.1_1826	NE1833	TC	SP_28	Actuaciones de control de especies invasoras. Memoria Anual 2013	Generalitat Valenciana- Consellería d'Infraestructures- Territori i Medi Ambient- Dirección General el Medio Natural		2014	Spanish	Official report	NA	Yes	Plantae	Tracheophyta	Magnoliopsida	Fabales	Fabaceae	Leucaena	Leucaena leucocephala		NA	Terrestrial	Terrestrial	Wasteland		other	NA	N	Europe	Spain	Valencia	Massamagrell	Site	2013	Year	2013	2013	2013	2013	One-time	307.2			429.299	479.014	307.2	429.299	479.014	EUR	2013
IC_2.1_1827	NE1834	TC	SP_28	Actuaciones de control de especies invasoras. Memoria Anual 2013	Generalitat Valenciana- Consellería d'Infraestructures- Territori i Medi Ambient- Dirección General el Medio Natural		2014	Spanish	Official report	NA	Yes	Plantae	Tracheophyta	Magnoliopsida	Fabales	Fabaceae	Leucaena	Leucaena leucocephala		NA	Terrestrial	Terrestrial	Wasteland		other	NA	N	Europe	Spain	Valencia	Moncada	Site	2013	Year	2013	2013	2013	2013	One-time	25.6			35.7749	39.9178	25.6	35.7749	39.9178	EUR	2013
IC_2.1_1906	NE1914	TC	SP_56	Actuaciones de control de especies invasoras. Memoria Anual 2018	Generalitat Valenciana- Consellería d'Agricultura- Desenvolupament Rural- Emergència Climàtica i Transició Ecològica- Direcció General de Medi Natural i d'Avaluació Ambiental- Servei de Vida Silvestre		2019	Spanish	Official report	NA	Yes	Plantae	Tracheophyta	Magnoliopsida	Fabales	Fabaceae	Leucaena	Leucaena leucocephala		NA	Terrestrial	Terrestrial	Marine dunes	5	other	NA	N	Europe	Spain	Valencia	Guardamar del Segura	Site	2018	Year	2018	2018	2018	2018	One-time	102.4			118.046	154.292	102.4	118.046	154.292	EUR	2018
IC_2.1_1984	NE1992	TC	SP_56	Actuaciones de control de especies invasoras. Memoria Anual 2018	Generalitat Valenciana- Consellería d'Agricultura- Desenvolupament Rural- Emergència Climàtica i Transició Ecològica- Direcció General de Medi Natural i d'Avaluació Ambiental- Servei de Vida Silvestre		2019	Spanish	Official report	NA	Yes	Plantae	Tracheophyta	Magnoliopsida	Fabales	Fabaceae	Leucaena	Leucaena leucocephala		NA	Terrestrial	Terrestrial	Marhslands - river - dry riverbed	10	other	NA	N	Europe	Spain	Valencia	Denia	Site	2018	Year	2018	2018	2018	2018	One-time	512			590.232	771.458	512	590.232	771.458	EUR	2018
IC_2.1_2023	NE2031	TC	SP_56	Actuaciones de control de especies invasoras. Memoria Anual 2018	Generalitat Valenciana- Consellería d'Agricultura- Desenvolupament Rural- Emergència Climàtica i Transició Ecològica- Direcció General de Medi Natural i d'Avaluació Ambiental- Servei de Vida Silvestre		2019	Spanish	Official report	NA	Yes	Plantae	Tracheophyta	Magnoliopsida	Fabales	Fabaceae	Leucaena	Leucaena leucocephala		NA	Terrestrial	Terrestrial	Marine and continental cliffs		other	NA	N	Europe	Spain	Valencia	Denia	Site	2018	Year	2018	2018	2018	2018	One-time	128			147.558	192.865	128	147.558	192.865	EUR	2018
IC_2.1_2254	NE2262	TC	SP_30	Actuaciones de control de especies invasoras. Memoria Anual 2015	Generalitat Valenciana- Consellería d'Infraestructures- Territori i Medi Ambient- Dirección General el Medio Natural		2016	Spanish	Official report	NA	Yes	Plantae	Tracheophyta	Magnoliopsida	Fabales	Fabaceae	Leucaena	Leucaena leucocephala		White leadtree	Terrestrial	Terrestrial	Marhslands - river - dry riverbed		other	NA	N	Europe	Spain	Valencia	Denia	Site	2015	Year	2015	2015	2015	2015	One-time	5350.4			6139.28	8326.25	5350.4	6139.28	8326.25	EUR	2015
IC_2.1_2255	NE2263	TC	SP_30	Actuaciones de control de especies invasoras. Memoria Anual 2015	Generalitat Valenciana- Consellería d'Infraestructures- Territori i Medi Ambient- Dirección General el Medio Natural		2016	Spanish	Official report	NA	Yes	Plantae	Tracheophyta	Magnoliopsida	Fabales	Fabaceae	Leucaena	Leucaena leucocephala		White leadtree	Terrestrial	Terrestrial	Marhslands - river - dry riverbed		other	NA	N	Europe	Spain	Valencia	Pego	Site	2015	Year	2015	2015	2015	2015	One-time	1305.6			1498.1	2031.76	1305.6	1498.1	2031.76	EUR	2015
IC_2.1_2547	NE2555	TC	SP_31	Actuaciones de control de especies invasoras. Memoria Anual 2017	Generalitat Valenciana- Consellería d'Infraestructures- Territori i Medi Ambient- Dirección General el Medio Natural		2018	Spanish	Official report	NA	Yes	Plantae	Tracheophyta	Magnoliopsida	Fabales	Fabaceae	Leucaena	Leucaena leucocephala		White leadtree	Terrestrial	Terrestrial	Marhslands - river - dry riverbed		other	NA	N	Europe	Spain	Valencia	Denia	Site	2017	Year	2017	2017	2017	2017	One-time	768			867.595	1197.7	768	867.595	1197.7	EUR	2017
IC_2.1_2600	NE2608	TC	SP_31	Actuaciones de control de especies invasoras. Memoria Anual 2017	Generalitat Valenciana- Consellería d'Infraestructures- Territori i Medi Ambient- Dirección General el Medio Natural		2018	Spanish	Official report	NA	Yes	Plantae	Tracheophyta	Magnoliopsida	Fabales	Fabaceae	Leucaena	Leucaena leucocephala		White leadtree	Terrestrial	Terrestrial	Marine and continental cliffs		other	NA	N	Europe	Spain	Valencia	Denia	Site	2017	Year	2017	2017	2017	2017	One-time	345.6			390.418	538.964	345.6	390.418	538.964	EUR	2017
IC_2.1_2793	NE2801	TC	SP_54	Actuaciones de control de especies invasoras. Memoria Anual 2016	Generalitat Valenciana- Consellería d'Infraestructures- Territori i Medi Ambient- Dirección General el Medio Natural		2017	Spanish	Official report	NA	Yes	Plantae	Tracheophyta	Magnoliopsida	Fabales	Fabaceae	Leucaena	Leucaena leucocephala		White leadtree	Terrestrial	Terrestrial	Marhslands - river - dry riverbed		other	NA	NA	Europe	Spain	Valencia	Denia	Site	2016	Year	2016	2016	2016	2016	One-time	896			1012.91	1396	896	1012.91	1396	EUR	2016
IC_2.1_3067	NE3075	TC	EC4	Estrategias para la erradicacion de 21 especies de plantas potencialmente invasoras en Galapagos	Renteria J.L., Atkinson R & Buddenhagen C		2007	Spanish	Report	NA	Yes	Plantae	Tracheophyta	Magnoliopsida	Fabales	Fabaceae	Leucaena	Leucaena leucocephala		white leadtree	Terrestrial	Terrestrial			other	Y	Y	South America	Ecuador	Galapagos Islands	Galapagos- Floreana	Site	2007	Year	Unspecified	Unspecified	2007	2007	One-time	62000			73296.2		62000	73296.2		USD	2007
IC_2.1_3069	NE3077	TC	EC4	Estrategias para la erradicacion de 21 especies de plantas potencialmente invasoras en Galapagos	Renteria J.L., Atkinson R & Buddenhagen C		2007	Spanish	Report	NA	Yes	Plantae	Tracheophyta	Magnoliopsida	Fabales	Fabaceae	Leucaena	Leucaena leucocephala		white leadtree	Terrestrial	Terrestrial			other	Y	Y	South America	Ecuador	Galapagos Islands	Galapagos- Isabela	Site	2007	Year	Unspecified	Unspecified	2007	2007	One-time	30500			36057		30500	36057		USD	2007
IC_2.1_3095	NE3103	TC	EC4	Estrategias para la erradicacion de 21 especies de plantas potencialmente invasoras en Galapagos	Renteria J.L., Atkinson R & Buddenhagen C		2007	Spanish	Report	NA	Yes	Plantae	Tracheophyta	Magnoliopsida	Fabales	Fabaceae	Leucaena	Leucaena leucocephala		River tamarind	Terrestrial	Terrestrial			other	Y	Y	South America	Ecuador	Galapagos Islands	Galapagos- Santa Cruz	Site	2007	Year	Unspecified	Unspecified	2007	2007	One-time	130000			153686		130000	153686		USD	2007
IC_2.1_5836	SC663		Buddenhagen2015	Lessons from successful plant eradications in Galapagos: commitment is crucial	Buddenhagen, C.E. and Tye, A.	We analyse introduced plant eradication projects in Galapagos. 8 (38 %) of 21 initiated projects have succeeded. Evaluation of project progress, feasibility and costs suggests that for\US$100,000 (2015 prices) another 12 projects could achieve eradication within 5 years. This contrasts with the analysis of the same programme by Gardener et al. (Restor Ecol 18:20–29, 2010), which concluded that 87…	2015	English	Peer-reviewed article	NA	Yes	Plantae	Tracheophyta	Magnoliopsida	Fabales	Fabaceae	Leucaena	Leucaena leucocephala		white leadtree	Terrestrial	Terrestrial			other	Y	Y	South America	Ecuador	Galapagos Islands	Floreana	Unit (Island)	2010	Period	2007	2011	2007	2011	Potentially ongoing	62000			73296.2	170852	12400	14659.2	34170.5	USD	2007
IC_2.1_5890	SC718		vanWilgen2017	An assessment of the evolution, costs and effectiveness of alien plant control operations in Kruger National Park, South Africa	van Wilgen, B.W., Fill, J.M., Govender, N., Foxcroft, L.C.	Alien plants were first recorded in 1937 in the 2 million ha Kruger National Park (KNP, a savanna protected area in South Africa), and attempts to control them began in the mid-1950s. The invasive alien plant control program expanded substantially in the late 1990s, but its overall efficacy has not been determined. We present an assessment of invasive alien plant control operations over several d…	2017	English	Peer-reviewed article	NA	Yes	Plantae	Tracheophyta	Magnoliopsida	Fabales	Fabaceae	Leucaena	Leucaena leucocephala		River tamarid	Terrestrial	Terrestrial		4	other	Y	N	Africa	South Africa		Kruger National Park	Site	1997-2016	Period	1997	2016	1997	2016	Potentially ongoing	90000			6248.78	15629.6	4500	312.439	781.48	ZAR	2016
IC_3.0_15	SC2389	TC	306	Eradications and people: lessons from the plant eradication program in Galapagos	Gardener et al		2010	English	Peer-reviewed article	Glen; A. S.; Atkinson; R.; Campbell; K. J.; Hagen; E.; Holmes; N. D.; Keitt; B. S.; _ Torres; H. (2013). Eradicating multiple invasive species on inhabited islands: The next big step in island restoration? Biological Invasions; 15(12); 2589_2603. https://doi.org/10.1007/s10530-013-0495-y	Yes	Plantae	Tracheophyta	Magnoliopsida	Fabales	Fabaceae	Leucaena	Leucaena leucocephala		NA	Terrestrial	Terrestrial			other	Y	Y	South America	Ecuador	Galapagos Islands	Floreana	Site	2007-2008	Period	2007	2008	2007	2008	One-time	8000			9107.91		4000	4553.96		USD	2008
IC_2.1_2914	NE2922	TC	SP_54	Actuaciones de control de especies invasoras. Memoria Anual 2016	Generalitat Valenciana- Consellería d'Infraestructures- Territori i Medi Ambient- Dirección General el Medio Natural		2017	Spanish	Official report	NA	Yes	Plantae	Tracheophyta	Magnoliopsida	Lamiales	Oleaceae	Ligustrum	Ligustrum japonicum		NA	Terrestrial	Terrestrial	Shrubland & Forests		other	NA	NA	Europe	Spain	Valencia	Cabanes	Site	2016	Year	2016	2016	2016	2016	One-time	60.16			68.0098	93.7312	60.16	68.0098	93.7312	EUR	2016
IC_2.1_3064	NE3072	Go	URU1	Especies exoticas invasoras. Propuestaspara la estrategia a nivel del Sistema Nacional de areas Protegidas	Martino A.L		2006	Spanish	Report	NA	Yes	Plantae	Tracheophyta	Magnoliopsida	Lamiales	Oleaceae	Ligustrum	Ligustrum lucidum		Glossy privet	Aquatic/Terrestrial	Terrestrial			other	Y	N	South America	Uruguay		Humedal de Santa Lucia	Site	2006	Year	Unspecified	Unspecified	2006	2006	One-time	1200			1459.11		1200	1459.11		USD	2006
IC_2.1_3128	NE3136	TC	URU2	Recientes avances en investigacion para la gestion y conservacion del bosque nativo de Uruguay	Brazeiro A		2018	Spanish	Book	NA	No	Plantae	Tracheophyta	Magnoliopsida	Lamiales	Oleaceae	Ligustrum	Ligustrum lucidum		Glossy privet	Terrestrial	Terrestrial			other	NA	N	South America	Uruguay		Montevideo	Site	2017	Year	2017	2017	2017	2017	One-time	297			297		297	297		USD	2017
IC_2.1_3129	NE3137	TC	URU2	Recientes avances en investigacion para la gestion y conservacion del bosque nativo de Uruguay	Brazeiro A		2018	Spanish	Book	NA	No	Plantae	Tracheophyta	Magnoliopsida	Lamiales	Oleaceae	Ligustrum	Ligustrum lucidum		Glossy privet	Terrestrial	Terrestrial			other	NA	N	South America	Uruguay		Montevideo	Site	2017	Year	2017	2017	2017	2017	One-time	338			338		338	338		USD	2017
IC_2.1_3130	NE3138	TC	URU2	Recientes avances en investigacion para la gestion y conservacion del bosque nativo de Uruguay	Brazeiro A		2018	Spanish	Book	NA	No	Plantae	Tracheophyta	Magnoliopsida	Lamiales	Oleaceae	Ligustrum	Ligustrum lucidum		Glossy privet	Terrestrial	Terrestrial			other	NA	N	South America	Uruguay		Montevideo	Site	2017	Year	2017	2017	2017	2017	One-time	413			413		413	413		USD	2017
IC_4.0_49	SC37-MX9	TC	MX9	Consultoría para una evaluación de la problemática de especies exóticas invasoras en 18 Áreas Naturales Protegidas (ANP), a fin de seleccionar 9 de ellas para la ejecución de actividades piloto para el manejo integrado de las especies exóticas invasoras.	Flores-Martínez et al.	Propuesta de las actividades necesarias de manejo de EEI durante la FSP en los sitios de demostración seleccionados, propuesta para las actividades durante el FSP para promover la replicación de los proyectos piloto en otros sitios, descripción de las capacidades de gestión de EEI en los sitios piloto seleccionados.	2013	Spanish	Report	Ziller & García-Martínez, 2019 (MX8_a)	Yes	Plantae	Tracheophyta	Magnoliopsida	Lamiales	Oleaceae	Ligustrum	Ligustrum lucidum		glossy privet	Terrestrial	Terrestrial		1	other	Y	N	North America	Mexico	Nuevo León	Parque Nacional Cumbres de Monterrey	Unit (120 Ha)	2013	Year	2013	2013	2013	2013	Potentially ongoing	403000			31391.6	51865.1	403000	31391.6	51865.1	MXN	2014
IC_4.0_1059	SC3037	WoS	Benez-Sacanho et al	Financiel trade-offs associated with controlling chinese privet ligustrum sinense lour in forestlands in the southern usa	Benez-Secanho FJ; Grebner DL; Ezell AW; Grala RK	The most common invasive shrub species in the southern United States, Chinese privet (Ligustrum sinense Lour.), was initially planted as ornamental, but escaped from cultivation. Control measures were collected from the literature, and financial analysis was used to identify the most cost-effective management regimes to control this species under different conditions. Six factors reflecting real …	2018	English	Peer-reviewed article	NA	Yes	Plantae	Tracheophyta	Magnoliopsida	Lamiales	Oleaceae	Ligustrum	Ligustrum sinense		Chinese privet	Terrestrial	Terrestrial	forest	1	other	N	N	North America	United States of America		Southern US	Unit (acre)	20 years	Period	Unspecified	Unspecified	1999	2018	One-time	30	30	30	29.2847	29.2847	1.5	1.46423	1.46423	USD	2018
IC_4.0_1060	SC3038	WoS	Benez-Sacanho et al	Financiel trade-offs associated with controlling chinese privet ligustrum sinense lour in forestlands in the southern usa	Benez-Secanho FJ; Grebner DL; Ezell AW; Grala RK	The most common invasive shrub species in the southern United States, Chinese privet (Ligustrum sinense Lour.), was initially planted as ornamental, but escaped from cultivation. Control measures were collected from the literature, and financial analysis was used to identify the most cost-effective management regimes to control this species under different conditions. Six factors reflecting real …	2018	English	Peer-reviewed article	NA	Yes	Plantae	Tracheophyta	Magnoliopsida	Lamiales	Oleaceae	Ligustrum	Ligustrum sinense		Chinese privet	Terrestrial	Terrestrial	forest	1	other	N	N	North America	United States of America		Southern US	Unit (acre)	20 years	Period	Unspecified	Unspecified	1999	2018	One-time	57.5	50	65	56.129	56.129	2.875	2.80645	2.80645	USD	2018
IC_4.0_1061	SC3039	WoS	Benez-Sacanho et al	Financiel trade-offs associated with controlling chinese privet ligustrum sinense lour in forestlands in the southern usa	Benez-Secanho FJ; Grebner DL; Ezell AW; Grala RK	The most common invasive shrub species in the southern United States, Chinese privet (Ligustrum sinense Lour.), was initially planted as ornamental, but escaped from cultivation. Control measures were collected from the literature, and financial analysis was used to identify the most cost-effective management regimes to control this species under different conditions. Six factors reflecting real …	2018	English	Peer-reviewed article	NA	Yes	Plantae	Tracheophyta	Magnoliopsida	Lamiales	Oleaceae	Ligustrum	Ligustrum sinense		Chinese privet	Terrestrial	Terrestrial	forest	1	other	N	N	North America	United States of America		Southern US	Unit (acre)	20 years	Period	Unspecified	Unspecified	1999	2018	One-time	97	77	NA	94.6872	94.6872	4.85	4.73436	4.73436	USD	2018
IC_4.0_1062	SC3040	WoS	Benez-Sacanho et al	Financiel trade-offs associated with controlling chinese privet ligustrum sinense lour in forestlands in the southern usa	Benez-Secanho FJ; Grebner DL; Ezell AW; Grala RK	The most common invasive shrub species in the southern United States, Chinese privet (Ligustrum sinense Lour.), was initially planted as ornamental, but escaped from cultivation. Control measures were collected from the literature, and financial analysis was used to identify the most cost-effective management regimes to control this species under different conditions. Six factors reflecting real …	2018	English	Peer-reviewed article	NA	Yes	Plantae	Tracheophyta	Magnoliopsida	Lamiales	Oleaceae	Ligustrum	Ligustrum sinense		Chinese privet	Terrestrial	Terrestrial	forest	1	other	N	N	North America	United States of America		Southern US	Unit (acre)	20 years	Period	Unspecified	Unspecified	1999	2018	One-time	74	53	108	72.2356	72.2356	3.7	3.61178	3.61178	USD	2018
IC_1.0_1510	1653	TC	51	Prospects for extirpating small populations of the wetland invader Melaleuca quinquenervia from South Africa : a case study from the Western Cape region	van Wyk & Jacobs		2015	English	Peer-reviewed article	NA	Yes	Plantae	Tracheophyta	Magnoliopsida	Myrtales	Myrtaceae	Melaleuca	Melaleuca quinquenervia		Broad-leaved paperbark	Terrestrial	Semi-aquatic			other			Africa	South Africa		Wolseley (Western Cape)	Unit (0.28 Ha)	2009-2014	Period	2009	2014	2009	2014	One-time	53196			55014.5	126262	8866	9169.09	21043.7	USD	2015
IC_1.0_1553	1704	TC	44	Biological control of Melaleuca quinquenervia: prospects and conflicts	Balciunas & Center		1991	English	Conference proceedings	Serbesoff-king 2003 Melaleuca in Florida : A Literature Review on the Taxonomy , Distribution , Biology , Ecology , Economic Importance and Control Measures	No	Plantae	Tracheophyta	Magnoliopsida	Myrtales	Myrtaceae	Melaleuca	Melaleuca quinquenervia		Broad-leaved paperbark	Terrestrial	Semi-aquatic			other			North America	United States of America	Florida	South Florida	Site	1991-2010	Period	1991	2010	1991	2010	Potentially ongoing	2000000000			3.59963e+09	3.59963e+09	100000000	1.79981e+08	1.79981e+08	USD	1991
IC_1.0_1554	1705	TC	43	Benefit-Cost Analysis of Melaleuca Management in South Florida	Carter-finn et al		2006	English	Official report	NA	Yes	Plantae	Tracheophyta	Magnoliopsida	Myrtales	Myrtaceae	Melaleuca	Melaleuca quinquenervia		Broad-leaved paperbark	Terrestrial	Semi-aquatic			other			North America	United States of America	Florida	South Florida	Site	2003	Year	2003	Unspecified	2003	2003	Potentially ongoing	26175000			3.48775e+07	3.48775e+07	26175000	3.48775e+07	3.48775e+07	USD	2003
IC_1.0_1555	1706	TC	46	Economic impact statement: the addition of Melaleuca quinquenervia to the Florida prohibited aquatic plant list	Diamond et al		1991	English	Conference proceedings	Serbesoff-king 2003 Melaleuca in Florida : A Literature Review on the Taxonomy , Distribution , Biology , Ecology , Economic Importance and Control Measures	No	Plantae	Tracheophyta	Magnoliopsida	Myrtales	Myrtaceae	Melaleuca	Melaleuca quinquenervia		Broad-leaved paperbark	Terrestrial	Semi-aquatic			other			North America	United States of America	Florida	South Florida	Site	Unspecified	Year	Unspecified	Unspecified	1991	1991	Potentially ongoing	168000000			3.02369e+08	3.02369e+08	168000000	3.02369e+08	3.02369e+08	USD	1991
IC_1.0_1556	1707	TC	419	MELALEUCA MANAGEMENT PLAN TEN YEARS OF SUCCESSFUL MELALEUCA MANAGEMENT IN FLORIDA 1988 - 1998	Laroche		1999	English	Official report	Serbesoff-king 2003 Melaleuca in Florida : A Literature Review on the Taxonomy , Distribution , Biology , Ecology , Economic Importance and Control Measures	Yes	Plantae	Tracheophyta	Magnoliopsida	Myrtales	Myrtaceae	Melaleuca	Melaleuca quinquenervia		Broad-leaved paperbark	Terrestrial	Semi-aquatic			other			North America	United States of America	Florida	South Florida	Site	1988-1998	Period	1988	1998	1988	1998	One-time	25000000			3.67882e+07	3.34438e+06	2.27273e+06	3.34438e+06	3.34438e+06	USD	1999
IC_2.1_6452	SC1339		86	Environmental and Economic Costs of Nonindigenous Species in the United States	Pimentel et al		2000	English	Peer-reviewed article	Mack2000	Yes	Plantae	Tracheophyta	Magnoliopsida	Myrtales	Myrtaceae	Melaleuca	Melaleuca quinquenervia		melaleuca tree	Terrestrial	Semi-aquatic			other	N	N	North America	United States of America	Florida	Florida	Site	2000	Year	2000	Unspecified	2000	2000	Potentially ongoing	4500000	3000000	6000000	6.40556e+06	6.40556e+06	4500000	6.40556e+06	6.40556e+06	USD	2000
IC_4.0_858	SC2836	WoS	SFWMD2017	South Florida Water Management District (unpublished data)	NA		2017	English	Unpublished material	Rodgers et al 2017_multiscale invasive plant monitoring: experiences from the greater everglades restoration area	No	Plantae	Tracheophyta	Magnoliopsida	Myrtales	Myrtaceae	Melaleuca	Melaleuca quinquenervia		Melaleuca	Terrestrial	Terrestrial		12b	other	N	N	North America	United States of America	Florida	NA	Unit (1,000 Ha)	2015-2017	Period	2015	2017	2015	2017	One-time	1.11	0.91	1.31	1.11	1.11	0.37	0.37	0.37	USD	2017
IC_2.1_962	NE963	TC	SP_29	Actuaciones de control de especies invasoras. Memoria Anual 2014	Generalitat Valenciana- Consellería d'Infraestructures- Territori i Medi Ambient- Dirección General el Medio Natural		2015	Spanish	Official report	NA	Yes	Plantae	Tracheophyta	Magnoliopsida	Sapindales	Meliaceae	Melia	Melia azedarach		chinaberry tree	Terrestrial	Terrestrial	Marhslands - river - dry riverbed		other	NA	N	Europe	Spain	Valencia	Almenara	Site	2014	Year	2014	2014	2014	2014	One-time	774.4			1065.22	1210.56	774.4	1065.22	1210.56	EUR	2014
IC_2.1_1056	NE1057	TC	SP_29	Actuaciones de control de especies invasoras. Memoria Anual 2014	Generalitat Valenciana- Consellería d'Infraestructures- Territori i Medi Ambient- Dirección General el Medio Natural		2015	Spanish	Official report	NA	Yes	Plantae	Tracheophyta	Magnoliopsida	Sapindales	Meliaceae	Melia	Melia azedarach		chinaberry tree	Terrestrial	Terrestrial	Shrubland & Forests		other	NA	N	Europe	Spain	Valencia	Cabanes	Site	2014	Year	2014	2014	2014	2014	One-time	512			704.28	800.368	512	704.28	800.368	EUR	2014
IC_2.1_1478	NE1485	TC	SP_27	Actuaciones de control de especies invasoras. Memoria Anual 2012	Generalitat Valenciana- Consellería d'Infraestructures- Territori i Medi Ambient- Dirección General el Medio Natural		2013	Spanish	Official report	NA	Yes	Plantae	Tracheophyta	Magnoliopsida	Sapindales	Meliaceae	Melia	Melia azedarach		chinaberry tree	Terrestrial	Terrestrial	Marshlands - rivers - dry riverbed		other	NA	N	Europe	Spain	Valencia	Almenara	Site	2012	Year	2012	2012	2012	2012	One-time	386.56			530.232	593.834	386.56	530.232	593.834	EUR	2012
IC_2.1_2256	NE2264	TC	SP_30	Actuaciones de control de especies invasoras. Memoria Anual 2015	Generalitat Valenciana- Consellería d'Infraestructures- Territori i Medi Ambient- Dirección General el Medio Natural		2016	Spanish	Official report	NA	Yes	Plantae	Tracheophyta	Magnoliopsida	Sapindales	Meliaceae	Melia	Melia azedarach		chinaberry tree	Terrestrial	Terrestrial	Marhslands - river - dry riverbed		other	NA	N	Europe	Spain	Valencia	Almenara	Site	2015	Year	2015	2015	2015	2015	One-time	30.72			35.2494	47.8062	30.72	35.2494	47.8062	EUR	2015
IC_2.1_2257	NE2265	TC	SP_30	Actuaciones de control de especies invasoras. Memoria Anual 2015	Generalitat Valenciana- Consellería d'Infraestructures- Territori i Medi Ambient- Dirección General el Medio Natural		2016	Spanish	Official report	NA	Yes	Plantae	Tracheophyta	Magnoliopsida	Sapindales	Meliaceae	Melia	Melia azedarach		chinaberry tree	Terrestrial	Terrestrial	Marhslands - river - dry riverbed		other	NA	N	Europe	Spain	Valencia	Sant Jordi	Site	2015	Year	2015	2015	2015	2015	One-time	15.36			17.6247	23.9031	15.36	17.6247	23.9031	EUR	2015
IC_2.1_2364	NE2372	TC	SP_30	Actuaciones de control de especies invasoras. Memoria Anual 2015	Generalitat Valenciana- Consellería d'Infraestructures- Territori i Medi Ambient- Dirección General el Medio Natural		2016	Spanish	Official report	NA	Yes	Plantae	Tracheophyta	Magnoliopsida	Sapindales	Meliaceae	Melia	Melia azedarach		chinaberry tree	Terrestrial	Terrestrial	Shrubland & Forests		other	NA	N	Europe	Spain	Valencia	Benicasim	Site	2015	Year	2015	2015	2015	2015	One-time	51.2			58.749	79.677	51.2	58.749	79.677	EUR	2015
IC_2.1_2411	NE2419	TC	SP_30	Actuaciones de control de especies invasoras. Memoria Anual 2015	Generalitat Valenciana- Consellería d'Infraestructures- Territori i Medi Ambient- Dirección General el Medio Natural		2016	Spanish	Official report	NA	Yes	Plantae	Tracheophyta	Magnoliopsida	Sapindales	Meliaceae	Melia	Melia azedarach		chinaberry tree	Terrestrial	Terrestrial	Uncultivated fields		other	NA	N	Europe	Spain	Valencia	San Jorge	Site	2015	Year	2015	2015	2015	2015	One-time	76.8			88.1236	119.515	76.8	88.1236	119.515	EUR	2015
IC_2.1_2555	NE2563	TC	SP_31	Actuaciones de control de especies invasoras. Memoria Anual 2017	Generalitat Valenciana- Consellería d'Infraestructures- Territori i Medi Ambient- Dirección General el Medio Natural		2018	Spanish	Official report	NA	Yes	Plantae	Tracheophyta	Magnoliopsida	Sapindales	Meliaceae	Melia	Melia azedarach		chinaberry tree	Terrestrial	Terrestrial	Marhslands - river - dry riverbed		other	NA	N	Europe	Spain	Valencia	Almenara	Site	2017	Year	2017	2017	2017	2017	One-time	25.6			28.9198	39.9233	25.6	28.9198	39.9233	EUR	2017
IC_2.1_2556	NE2564	TC	SP_31	Actuaciones de control de especies invasoras. Memoria Anual 2017	Generalitat Valenciana- Consellería d'Infraestructures- Territori i Medi Ambient- Dirección General el Medio Natural		2018	Spanish	Official report	NA	Yes	Plantae	Tracheophyta	Magnoliopsida	Sapindales	Meliaceae	Melia	Melia azedarach		chinaberry tree	Terrestrial	Terrestrial	Marhslands - river - dry riverbed		other	NA	N	Europe	Spain	Valencia	Villanueva de Alcolea	Site	2017	Year	2017	2017	2017	2017	One-time	76.8			86.7595	119.77	76.8	86.7595	119.77	EUR	2017
IC_2.1_2795	NE2803	TC	SP_54	Actuaciones de control de especies invasoras. Memoria Anual 2016	Generalitat Valenciana- Consellería d'Infraestructures- Territori i Medi Ambient- Dirección General el Medio Natural		2017	Spanish	Official report	NA	Yes	Plantae	Tracheophyta	Magnoliopsida	Sapindales	Meliaceae	Melia	Melia azedarach		chinaberry tree	Terrestrial	Terrestrial	Marhslands - river - dry riverbed		other	NA	NA	Europe	Spain	Valencia	Almenara	Site	2016	Year	2016	2016	2016	2016	One-time	89.6			101.291	139.6	89.6	101.291	139.6	EUR	2016
IC_2.1_2796	NE2804	TC	SP_54	Actuaciones de control de especies invasoras. Memoria Anual 2016	Generalitat Valenciana- Consellería d'Infraestructures- Territori i Medi Ambient- Dirección General el Medio Natural		2017	Spanish	Official report	NA	Yes	Plantae	Tracheophyta	Magnoliopsida	Sapindales	Meliaceae	Melia	Melia azedarach		chinaberry tree	Terrestrial	Terrestrial	Marhslands - river - dry riverbed		other	NA	NA	Europe	Spain	Valencia	Traiguera	Site	2016	Year	2016	2016	2016	2016	One-time	57.6			65.1157	89.7427	57.6	65.1157	89.7427	EUR	2016
IC_2.1_2915	NE2923	TC	SP_54	Actuaciones de control de especies invasoras. Memoria Anual 2016	Generalitat Valenciana- Consellería d'Infraestructures- Territori i Medi Ambient- Dirección General el Medio Natural		2017	Spanish	Official report	NA	Yes	Plantae	Tracheophyta	Magnoliopsida	Sapindales	Meliaceae	Melia	Melia azedarach		chinaberry tree	Terrestrial	Terrestrial	Shrubland & Forests		other	NA	NA	Europe	Spain	Valencia	Cabanes	Site	2016	Year	2016	2016	2016	2016	One-time	38.4			43.4105	59.8284	38.4	43.4105	59.8284	EUR	2016
IC_2.1_2916	NE2924	TC	SP_54	Actuaciones de control de especies invasoras. Memoria Anual 2016	Generalitat Valenciana- Consellería d'Infraestructures- Territori i Medi Ambient- Dirección General el Medio Natural		2017	Spanish	Official report	NA	Yes	Plantae	Tracheophyta	Magnoliopsida	Sapindales	Meliaceae	Melia	Melia azedarach		chinaberry tree	Terrestrial	Terrestrial	Shrubland & Forests		other	NA	NA	Europe	Spain	Valencia	Traiguera	Site	2016	Year	2016	2016	2016	2016	One-time	38.4			43.4105	59.8284	38.4	43.4105	59.8284	EUR	2016
IC_2.1_6469	SC1356		vanWilgen2017	An assessment of the evolution, costs and effectiveness of alien plant control operations in Kruger National Park, South Africa	van Wilgen, B.W., Fill, J.M., Govender, N., Foxcroft, L.C.	Alien plants were first recorded in 1937 in the 2 million ha Kruger National Park (KNP, a savanna protected area in South Africa), and attempts to control them began in the mid-1950s. The invasive alien plant control program expanded substantially in the late 1990s, but its overall efficacy has not been determined. We present an assessment of invasive alien plant control operations over several d…	2017	English	Peer-reviewed article	NA	Yes	Plantae	Tracheophyta	Magnoliopsida	Sapindales	Meliaceae	Melia	Melia azedarach		Syringas	Terrestrial	Terrestrial		4	other	Y	N	Africa	South Africa		Kruger National Park	Site	1997-2016	Period	1997	2016	1997	2016	Potentially ongoing	4900000			340211	850945	245000	17010.6	42547.3	ZAR	2016
IC_2.1_6791	SC1764		7870	An assessment of the effectiveness of a large, national-scale invasive alien plant control strategy in South Africa	van Wilgen, B. W., Forsyth, G. G., Le Maitre, D. C. , Wannenburgh, A., Kotze, J. D. F., van den Berg, E., Henderson, L.	This paper presents an assessment of a large, national-scale alien plant control program that has operated in South Africa for 15 years. We reviewed data from three national-level estimates of the extent of invasion, records of the costs and spatial extent of invasive species control operations, assessments of the effectiveness of biological control, and smaller-scale studies. The 19 most importa…	2012	English	Peer-reviewed article	NA	Yes	Plantae	Tracheophyta	Magnoliopsida	Sapindales	Meliaceae	Melia	Melia azedarach		Chinaberry tree/Pride of India/Bead-tree/Cape lilac/Syringa berrytree/Persian lilac/Indian lilac	Terrestrial	Terrestrial	Mois savanna biome	4	other	N	N	Africa	South Africa		Mois Savanna Biome	Site	1995-2008	Period	1995	2008	1995	2009	Potentially ongoing	56000000			7.71743e+06	1.56308e+07	3.73333e+06	514495	1.04205e+06	ZAR	2008
IC_2.1_6973	SC1986		13784	The clearing of invasive alien plants in South Africa: a preliminary assessment of costs and progress	Marais,C., van Wilgen, B.W. and Stevens, D.	This paper provides estimates of the costs of clearing important species of invasive alien plants, as well as of progress made with clearing, based on data from a recently developed GIS-based project information system. Before the deployment of the system, managers were unable to record, in any detail, information relating to the costs associated with areas cleared at different densities for a ra…	2004	English	Peer-reviewed article	NA	Yes	Plantae	Tracheophyta	Magnoliopsida	Sapindales	Meliaceae	Melia	Melia azedarach		Syringas	Terrestrial	Terrestrial			other	N	N	Africa	South Africa		South Africa	Country	2002-2003	Year	2002	2003	2002	2003	Potentially ongoing	353290000			7.09747e+07	1.34155e+08	353290000	7.09747e+07	1.34155e+08	ZAR	2004
IC_2.1_4307	NE4321	TC	FR33	Analyse économique des espèces exotiques envahissantes en France, Première enquête nationale (2009-2013)	Annelaure Wittmann, Aheli FLores-Ferrer		2015	French	Unpublished material	NA	Yes	Plantae	Tracheophyta	Magnoliopsida	Myrtales	Melastomataceae	Miconia	Miconia calvescens		NA	Terrestrial	Terrestrial			other	NA	Y	Oceania/Pacific Islands	France		New Caledonia	Site	2009	Year	2009	2009	2009	2009	One-time	14078			22434.9	18642.8	14078	22434.9	18642.8	EUR	2009
[truncated: 441 more rows]
[truncated: 17 more columns]

## Sheet: Details Table S1
Column used in this study	Definition
[truncated: 15 more rows]

## Sheet: Table S2
Table S2. Uses of the 72 invasive alien tree species with records of costs observed and highly reliable.
[truncated: 73 more rows]
